# Supplementary material for: Combined RNA-seq and Phenotype Analysis Reveals a Potential Molecular Mechanism of the Difference in Grain Size of Naked Barley From the Qinghai–Tibetan Plateau
Source: Front Plant Sci. 2022 Feb 2;13:822607. doi: 10.3389/fpls.2022.822607 (PMC8847792; doi:10.3389/fpls.2022.822607)
Supplement: Supplementary file 1 [file Data_Sheet_1.xlsx]

## Sheet: Table S1
Table S1 Primers of candidate genes for qRT-PCR
GeneID	Direction	Primer sequence
α-Tublin	F	CTCCATGATGGCCAAGTGTG
	R	TGGAGATCATGCACACAGCC
HORVU6Hr1G055960	F	GTCCTCTCCCTCGCCCACAC
	R	CATGTACTCCACGCTCTTGGTCTG
HORVU1Hr1G061160	F	TTTCATGTCCTGGGTTGACG
	R	CGGGCTTGCATTTCTGTTAA
HORVU7Hr1G020860	F	CGCCAAACGCTGCTCCAGAG
	R	GTGGGGTTCAGGTTCGCCTTG
HORVU7Hr1G020880	F	CCGACCACCTCAAGGACACC
	R	TGGGACACTGACGACGATGC
HORVU0Hr1G029210	F	AAGGCGAACCTGAAC
	R	ATGGGCTGAAGAACG
HORVU1Hr1G088510	F	CGGAGACAAGGTGGCGATAAAGAAG
	R	CTGGACGGAGGCAGCATTATGTG
HORVU5Hr1G080540	F	GGCAGCGTATCCTTGGAACCATC
	R	TACCTCTTCACCGATTGCTTGTAGTTG
HORVU7Hr1G006280	F	TGATGCGACAACAACACCAACAAC
	R	GTCCGAAGCGACATCCGTATGC
HORVU1Hr1G000680	F	ACTACCTTCGCCACCTCTGAGATG
	R	TGGTTGCTGAGGGAATGGTTGTTG
HORVU6Hr1G001150	F	CGGGTTGCCAGAAGGATGTGATG
	R	CTGCCGCCTCGTTGGGAATG
HORVU1Hr1G005030	F	GTCACTACCGCTAGGCAGCTAAAC
	R	AATTGTTGGGGTGTGGGGAATGG
HORVU2Hr1G126740	F	GCGTGTCGTCCATCATCTCC
	R	TCCCGCCTGTAGCAGTAGCC

## Sheet: Table S2
Table S2 Sequencing data statistics
Samples	Clean reads	GC Content（%）	%≥Q30
LG-4-1	299,730,47	0.5756	0.9434
LG-4-2	275,886,78	0.5766	0.9447
LG-4-3	271,141,64	0.5781	0.9517
LG-8-1	307,828,47	0.5693	0.9448
LG-8-2	236,220,12	0.5664	0.9409
LG-8-3	31963702	0.568	0.9419
LG-15-1	27620885	0.5508	0.9289
LG-15-2	25191571	0.5518	0.9258
LG-15-3	22361311	0.5486	0.9362
LG-22-1	23969709	0.537	0.8949
LG-22-2	25159544	0.538	0.9078
LG-22-3	22419597	0.536	0.9122
SG-4-1	26302315	0.5662	0.944
SG-4-2	21120901	0.5563	0.9408
SG-4-3	25055976	0.5696	0.944
SG-8-1	34131156	0.5713	0.9394
SG-8-2	24761013	0.5731	0.9442
SG-8-3	29306928	0.5733	0.9361
SG-15-1	22671777	0.5435	0.9205
SG-15-2	28355001	0.5438	0.9301
SG-15-3	24429741	0.5427	0.9293
SG-22-1	26227700	0.5405	0.9236
SG-22-2	26390263	0.5427	0.9266
SG-22-3	26261026	0.5443	0.9255
* Sample naming rule is ‘material – stage – biological replicate’

## Sheet: Table S3
Table S3 DEGs at 4 DAF
#ID	SG_4_1	SG_4_2	SG_4_3	LG_4_1	LG_4_2	LG_4_3	FDR	log2FC	regulated	COG_class	COG_class_annotation	GO_annotation	KEGG_annotation	KEGG_pathway_annotation	KOG_class	KOG_class_annotation	Pfam_annotation	Swiss-Prot_annotation	eggNOG_class	eggNOG_class_annotation	NR_annotation
HORVU7Hr1G029160	12.3869	12.0358	12.8977	0.087045	0.18169	0.221562	4.1783e-67	-5.86211	down	[O]	Posttranslational modification, protein turnover, chaperones	Molecular Function: serine-type endopeptidase activity (GO:0004252);; Cellular Component: cell wall (GO:0005618);; Biological Process: proteolysis (GO:0006508);;	--	--	--	--	Subtilase family	Subtilisin-like protease SBT4.4 OS=Arabidopsis thaliana OX=3702 GN=SBT4.4 PE=2 SV=1	O	Posttranslational modification, protein turnover, chaperones	subtilisin-like protease SBT4.3 [Aegilops tauschii subsp. tauschii]
HORVU2Hr1G024600	1.298	0.809941	0.896205	1.89522	2.119	2.03021	0.00728944	1.11276	up	--	--	Biological Process: flavonoid biosynthetic process (GO:0009813);; Cellular Component: intracellular membrane-bounded organelle (GO:0043231);; Biological Process: flavonoid glucuronidation (GO:0052696);; Molecular Function: quercetin 3-O-glucosyltransferase activity (GO:0080043);; Molecular Function: quercetin 7-O-glucosyltransferase activity (GO:0080044);;	--	--	[GC]	Carbohydrate transport and metabolism;; Energy production and conversion	UDP-glucoronosyl and UDP-glucosyl transferase	UDP-glycosyltransferase 72B1 OS=Arabidopsis thaliana OX=3702 GN=UGT72B1 PE=1 SV=1	S	Function unknown	predicted protein [Hordeum vulgare subsp. vulgare]
HORVU3Hr1G072850	1.20483	1.13957	0.661817	2.5795	2.5653	3.41268	4.42571e-05	1.56617	up	[T]	Signal transduction mechanisms	Molecular Function: voltage-gated potassium channel activity (GO:0005249);; Cellular Component: integral component of plasma membrane (GO:0005887);; Biological Process: regulation of ion transmembrane transport (GO:0034765);; Biological Process: regulation of membrane potential (GO:0042391);; Biological Process: potassium ion transmembrane transport (GO:0071805);;	--	--	[PT]	Inorganic ion transport and metabolism;; Signal transduction mechanisms	Ion transport protein	Potassium channel KAT3 OS=Oryza sativa subsp. japonica OX=39947 GN=Os01g0756700 PE=2 SV=1	U	Intracellular trafficking, secretion, and vesicular transport	potassium channel KAT3-like [Aegilops tauschii subsp. tauschii]
Hordeum_vulgare_newGene_28957	5.20787	5.34021	5.47623	0.003346	0.010267	0.020323	9.29077e-29	-6.82321	down	--	--	--	--	--	--	--	--	--	--	--	predicted protein [Hordeum vulgare subsp. vulgare]
HORVU7Hr1G111710	0.199544	0.228543	0.215425	1.52714	1.60059	1.30974	6.67924e-07	2.6632	up	[K]	Transcription	Molecular Function: ADP binding (GO:0043531);;	--	--	[T]	Signal transduction mechanisms	Leucine Rich repeats (2 copies)	Disease resistance protein RPM1 OS=Arabidopsis thaliana OX=3702 GN=RPM1 PE=1 SV=1	S	Function unknown	unnamed protein product [Triticum aestivum]
HORVU3Hr1G110320	1.08131	1.01942	0.926217	2.34015	2.50806	2.39983	0.000581015	1.36658	up	[I]	Lipid transport and metabolism	Biological Process: lipid metabolic process (GO:0006629);; Molecular Function: hydrolase activity (GO:0016787);;	--	--	[I]	Lipid transport and metabolism	Lipase (class 3)	Phospholipase A1-Igamma1, chloroplastic OS=Arabidopsis thaliana OX=3702 GN=At1g06800 PE=1 SV=2	S	Function unknown	predicted protein [Hordeum vulgare subsp. vulgare]
HORVU2Hr1G027010	0.034937	0	0	12.0109	11.1622	10.5622	5.76361e-34	9.33118	up	--	--	--	--	--	--	--	Phosphoesterase family	Non-specific phospholipase C1 OS=Arabidopsis thaliana OX=3702 GN=NPC1 PE=2 SV=1	S	Function unknown	predicted protein [Hordeum vulgare subsp. vulgare]
Hordeum_vulgare_newGene_35443	0	0	0	1.20747	1.47443	1.61258	9.07687e-28	Inf	up	--	--	--	--	--	--	--	--	--	--	--	predicted protein [Hordeum vulgare subsp. vulgare]
HORVU3Hr1G088210	0.134028	0.083764	0.043914	5.16692	4.39717	4.73313	1.23855e-41	5.56896	up	[J]	Translation, ribosomal structure and biogenesis	Molecular Function: transferase activity (GO:0016740);; Molecular Function: carbon-nitrogen ligase activity, with glutamine as amido-N-donor (GO:0016884);;	--	--	[J]	Translation, ribosomal structure and biogenesis	Amidase	Probable amidase At4g34880 OS=Arabidopsis thaliana OX=3702 GN=At4g34880 PE=2 SV=1	J	Translation, ribosomal structure and biogenesis	uncharacterized protein LOC109739330 isoform X1 [Aegilops tauschii subsp. tauschii]
HORVU5Hr1G097740	0.897612	1.26723	0.870452	2.59944	2.41169	3.15148	0.000316461	1.46398	up	--	--	--	--	--	--	--	Protein of unknown function (DUF3615)	--	S	Function unknown	predicted protein [Hordeum vulgare subsp. vulgare]
HORVU3Hr1G090770	2.14693	1.94125	2.39354	0.620923	0.659456	1.14119	0.00717987	-1.27362	down	--	--	Cellular Component: integral component of membrane (GO:0016021);;	--	--	--	--	Protein of unknown function (DUF674)	--	S	Function unknown	uncharacterized protein LOC109741352 [Aegilops tauschii subsp. tauschii]
HORVU1Hr1G012960	1.34696	0.502917	1.19007	3.07351	3.10984	2.75277	0.0016597	1.57202	up	--	--	--	--	--	--	--	Probable lipid transfer	--	S	Function unknown	predicted protein [Hordeum vulgare subsp. vulgare]
HORVU6Hr1G003300	0.969273	1.1849	0.886292	2.79461	3.01822	2.90055	1.20157e-07	1.74986	up	[C]	Energy production and conversion	Biological Process: nitric oxide biosynthetic process (GO:0006809);; Molecular Function: nitrate reductase (NADH) activity (GO:0009703);; Molecular Function: heme binding (GO:0020037);; Biological Process: electron transport chain (GO:0022900);; Molecular Function: molybdenum ion binding (GO:0030151);; Biological Process: nitrate assimilation (GO:0042128);; Molecular Function: molybdopterin cofac…	K10534|0|bdi:100829419|K10534 nitrate reductase (NAD(P)H) [EC:1.7.1.1 1.7.1.2 1.7.1.3] | (RefSeq) nitrate reductase [NADH]	Nitrogen metabolism (ko00910)	[C]	Energy production and conversion	Oxidoreductase molybdopterin binding domain;; Mo-co oxidoreductase dimerisation domain;; Oxidoreductase NAD-binding domain;; Oxidoreductase FAD-binding domain;; Cytochrome b5-like Heme/Steroid binding domain	Nitrate reductase [NADH] OS=Hordeum vulgare OX=4513 PE=3 SV=1	C	Energy production and conversion	predicted protein [Hordeum vulgare subsp. vulgare]
HORVU7Hr1G111870	0.802603	1.24165	1.00437	2.72319	3.05405	2.07395	0.00371298	1.46573	up	Phospholipase/lecithinase/hemolysin	Inorganic ion transport and metabolism	Molecular Function: hydrolase activity, acting on ester bonds (GO:0016788);;	--	--	--	--	GDSL-like Lipase/Acylhydrolase	GDSL esterase/lipase At1g28600 OS=Arabidopsis thaliana OX=3702 GN=At1g28600 PE=2 SV=1	S	Function unknown	GDSL esterase/lipase At1g28600-like [Aegilops tauschii subsp. tauschii]
HORVU6Hr1G009490	0.400091	0.276923	0.15723	0.854682	0.751649	0.62943	0.00494997	1.63162	up	--	--	--	K06685|2.658e-69|sita:101772278|K06685 MOB kinase activator 1 | (RefSeq) MOB kinase activator-like 1A	--	[D]	Cell cycle control, cell division, chromosome partitioning	Mob1/phocein family	MOB kinase activator-like 1B OS=Arabidopsis thaliana OX=3702 GN=MOB1B PE=2 SV=1	S	Function unknown	predicted protein [Hordeum vulgare subsp. vulgare]
HORVU5Hr1G010790	1.36213	1.35525	0.334316	3.27211	3.2492	1.98114	0.00228437	1.51177	up	--	--	Biological Process: defense response (GO:0006952);;	--	--	--	--	LURP-one-related	Protein LURP-one-related 15 OS=Arabidopsis thaliana OX=3702 GN=At5g01750 PE=1 SV=1	S	Function unknown	hypothetical protein TRIUR3_28005 [Triticum urartu]
HORVU5Hr1G119150	0.829983	1.09749	1.13789	2.97923	2.81967	3.61862	1.063e-07	2.00292	up	[O]	Posttranslational modification, protein turnover, chaperones	Molecular Function: metalloendopeptidase activity (GO:0004222);; Molecular Function: ATP binding (GO:0005524);; Biological Process: proteolysis (GO:0006508);; Cellular Component: integral component of membrane (GO:0016021);;	K08955|9.93604e-141|mdm:103440766|K08955 ATP-dependent metalloprotease [EC:3.4.24.-] | (RefSeq) ATP-dependent zinc metalloprotease FTSH 4, mitochondrial-like	--	[O]	Posttranslational modification, protein turnover, chaperones	Peptidase family M41;; ATPase family associated with various cellular activities (AAA)	ATP-dependent zinc metalloprotease FTSH 5, mitochondrial OS=Oryza sativa subsp. japonica OX=39947 GN=FTSH5 PE=3 SV=1	O	Posttranslational modification, protein turnover, chaperones	ATP-dependent zinc metalloprotease FTSH 5, mitochondrial-like isoform X1 [Aegilops tauschii subsp. tauschii]
HORVU6Hr1G079640	0.249501	0.215216	0.260359	3.20675	3.54736	2.58657	2.04137e-16	3.70124	up	[Q]	Secondary metabolites biosynthesis, transport and catabolism	Molecular Function: iron ion binding (GO:0005506);; Biological Process: ethylene biosynthetic process (GO:0009693);; Molecular Function: 1-aminocyclopropane-1-carboxylate oxidase activity (GO:0009815);; Molecular Function: dioxygenase activity (GO:0051213);; Biological Process: oxidation-reduction process (GO:0055114);;	K05933|0|obr:102702913|K05933 aminocyclopropanecarboxylate oxidase [EC:1.14.17.4] | (RefSeq) 1-aminocyclopropane-1-carboxylate oxidase	Cysteine and methionine metabolism (ko00270)	[QR]	Secondary metabolites biosynthesis, transport and catabolism;; General function prediction only	2OG-Fe(II) oxygenase superfamily;; non-haem dioxygenase in morphine synthesis N-terminal	1-aminocyclopropane-1-carboxylate oxidase OS=Actinidia deliciosa OX=3627 GN=ACO PE=2 SV=1	S	Function unknown	predicted protein [Hordeum vulgare subsp. vulgare]
HORVU5Hr1G114500	1.42946	0.558417	1.08378	4.41001	4.19094	4.53654	6.40892e-08	2.18374	up	--	--	Biological Process: defense response (GO:0006952);; Biological Process: negative regulation of translation (GO:0017148);; Molecular Function: rRNA N-glycosylase activity (GO:0030598);;	--	--	--	--	--	60 kDa jasmonate-induced protein OS=Hordeum vulgare OX=4513 PE=2 SV=1	S	Function unknown	predicted protein [Hordeum vulgare subsp. vulgare]
HORVU2Hr1G102510	0.834996	0.753111	1.05393	0	0	0	1.02164e-29	#NAME?	down	--		Molecular Function: protein serine/threonine kinase activity (GO:0004674);; Molecular Function: calcium ion binding (GO:0005509);; Molecular Function: ATP binding (GO:0005524);; Cellular Component: plasma membrane (GO:0005886);; Biological Process: protein phosphorylation (GO:0006468);; Biological Process: cell surface receptor signaling pathway (GO:0007166);; Cellular Component: integral compone…	--	--	--	--	Protein kinase domain;; Protein tyrosine kinase;; Wall-associated receptor kinase galacturonan-binding;; Calcium-binding EGF domain;; Wall-associated kinase	Wall-associated receptor kinase 5 OS=Arabidopsis thaliana OX=3702 GN=WAK5 PE=2 SV=1	T	Signal transduction mechanisms	wall-associated receptor kinase 2-like [Aegilops tauschii subsp. tauschii]
HORVU1Hr1G004150	6.12379	4.59723	6.8042	0.175727	0.129298	0.09921	8.90703e-22	-5.19963	down	--	--	Molecular Function: serine-type endopeptidase inhibitor activity (GO:0004867);; Molecular Function: peptidase activity (GO:0008233);; Biological Process: response to wounding (GO:0009611);; Biological Process: negative regulation of endopeptidase activity (GO:0010951);;	--	--	--	--	Potato inhibitor I family	Subtilisin-chymotrypsin inhibitor-2A OS=Hordeum vulgare OX=4513 PE=1 SV=2	S	Function unknown	CI2D [Hordeum vulgare subsp. vulgare]
HORVU3Hr1G104390	13.2247	12.6733	12.871	0	0	0	4.29013e-72	#NAME?	down	--	--	--	--	--	--	--	Ribosome inactivating protein	Protein synthesis inhibitor II OS=Hordeum vulgare OX=4513 GN=RIP30A PE=1 SV=1	--	--	60 kDa jasmonate-induced protein [Triticum urartu]
HORVU7Hr1G090460	2.54814	2.48266	2.58478	0.407163	1.10117	1.35707	0.000203659	-1.29277	down	--	--	Molecular Function: zinc ion binding (GO:0008270);;	--	--	[R]	General function prediction only	PPR repeat;; PPR repeat family;; DYW family of nucleic acid deaminases;; PPR repeat;; Pentatricopeptide repeat domain	Pentatricopeptide repeat-containing protein At1g18485 OS=Arabidopsis thaliana OX=3702 GN=PCMP-H8 PE=2 SV=2	S	Function unknown	predicted protein [Hordeum vulgare subsp. vulgare]
HORVU2Hr1G122260	1.31257	0.977828	0.80214	6.65425	6.35552	7.67143	4.06916e-13	2.82252	up	--	--	Molecular Function: serine-type endopeptidase inhibitor activity (GO:0004867);; Cellular Component: extracellular space (GO:0005615);; Biological Process: defense response (GO:0006952);; Biological Process: negative regulation of endopeptidase activity (GO:0010951);; Molecular Function: alpha-amylase inhibitor activity (GO:0015066);;	--	--	--	--	Protease inhibitor/seed storage/LTP family	Alpha-amylase inhibitor BMAI-1 (Fragment) OS=Hordeum vulgare OX=4513 GN=IAM1 PE=1 SV=2	S	Function unknown	RecName: Full=Alpha-amylase inhibitor BMAI-1; AltName: Full=Alpha-amylase flour inhibitor; AltName: Allergen=Hor v 1; Flags: Precursor
HORVU0Hr1G025460	0.683888	0.154474	2.25438	7.9313	9.82529	4.76197	1.21476e-05	2.88628	up	--	--	Biological Process: nuclear-transcribed mRNA catabolic process, deadenylation-dependent decay (GO:0000288);; Cellular Component: P-body (GO:0000932);; Cellular Component: nucleus (GO:0005634);; Biological Process: regulation of transcription, DNA-templated (GO:0006355);; Biological Process: negative regulation of translation (GO:0017148);; Cellular Component: CCR4-NOT core complex (GO:0030015);;	K12580|3.02558e-27|bdi:100823027|K12580 CCR4-NOT transcription complex subunit 3 | (RefSeq) general negative regulator of transcription subunit 3	RNA degradation (ko03018)	[K]	Transcription	--	--	K	Transcription	transcription regulator NOT2/NOT3/NOT5 family protein [Zea mays]
Hordeum_vulgare_newGene_31680	0.029148	0	0	0.32542	0.362905	0.392826	8.05171e-12	5.11491	up	--	--	--	--	--	--	--	Protein of unknown function (DUF1618)	--	S	Function unknown	uncharacterized protein LOC109746821 [Aegilops tauschii subsp. tauschii]
HORVU7Hr1G045660	0.039648	0.098318	0.04157	1.42804	0.73853	1.083	1.11682e-09	3.86539	up	[Q]	Secondary metabolites biosynthesis, transport and catabolism	Molecular Function: iron ion binding (GO:0005506);; Molecular Function: dioxygenase activity (GO:0051213);; Biological Process: oxidation-reduction process (GO:0055114);;	--	--	[QR]	Secondary metabolites biosynthesis, transport and catabolism;; General function prediction only	2OG-Fe(II) oxygenase superfamily;; non-haem dioxygenase in morphine synthesis N-terminal	1-aminocyclopropane-1-carboxylate oxidase homolog 10 OS=Arabidopsis thaliana OX=3702 GN=At5g43450 PE=2 SV=1	S	Function unknown	predicted protein [Hordeum vulgare subsp. vulgare]
Hordeum_vulgare_newGene_28275	1.76844	2.8144	2.0326	0.928953	0.966699	1.02983	0.00161185	-1.1387	down	[O]	Posttranslational modification, protein turnover, chaperones	Molecular Function: protein serine/threonine kinase activity (GO:0004674);; Molecular Function: ATP binding (GO:0005524);; Biological Process: protein phosphorylation (GO:0006468);; Cellular Component: integral component of membrane (GO:0016021);;	--	--	--	--	Protein kinase domain;; Protein tyrosine kinase;; Leucine Rich repeats (2 copies);; Leucine rich repeat N-terminal domain;; Leucine rich repeat;; Leucine Rich Repeat;; B3 DNA binding domain	Probable LRR receptor-like serine/threonine-protein kinase At1g06840 OS=Arabidopsis thaliana OX=3702 GN=At1g06840 PE=2 SV=2	T	Signal transduction mechanisms	probable LRR receptor-like serine/threonine-protein kinase At1g06840 isoform X2 [Aegilops tauschii subsp. tauschii]
HORVU5Hr1G064280	0.371733	0	0.11782	2.42556	2.24933	1.54584	4.90651e-13	3.75842	up	--	--	Molecular Function: transferase activity, transferring acyl groups other than amino-acyl groups (GO:0016747);;	K13065|0|sita:101760763|K13065 shikimate O-hydroxycinnamoyltransferase [EC:2.3.1.133] | (RefSeq) shikimate O-hydroxycinnamoyltransferase-like	Phenylpropanoid biosynthesis (ko00940);; Flavonoid biosynthesis (ko00941);; Stilbenoid, diarylheptanoid and gingerol biosynthesis (ko00945)	--	--	Transferase family	Hydroxycinnamoyltransferase 4 OS=Oryza sativa subsp. japonica OX=39947 GN=HCT4 PE=1 SV=1	S	Function unknown	hydroxycinnamoyltransferase 4-like [Aegilops tauschii subsp. tauschii]
HORVU6Hr1G066340	0.607446	0.771358	1.7311	5.37572	5.59017	6.18157	2.87156e-08	2.54789	up	--	--	--	--	--	[K]	Transcription	--	--	S	Function unknown	predicted protein [Hordeum vulgare subsp. vulgare]
HORVU5Hr1G022690	0.919313	1.20465	0.992122	11.1578	10.092	9.99707	2.58938e-25	3.33118	up	--	--	Molecular Function: DNA binding (GO:0003677);;	K09422|2.6582e-51|bdi:100825980|K09422 myb proto-oncogene protein, plant | (RefSeq) transcription factor MYB108-like	--	[K]	Transcription	Myb-like DNA-binding domain;; Myb-like DNA-binding domain	Transcription factor JAMYB OS=Oryza sativa subsp. japonica OX=39947 GN=JAMYB PE=2 SV=1	K	Transcription	predicted protein [Hordeum vulgare subsp. vulgare]
Hordeum_vulgare_newGene_45217	0	0.015173	0	2.41783	1.83259	1.86922	3.91798e-42	8.07302	up	[G]	Carbohydrate transport and metabolism	Molecular Function: hydrolase activity, hydrolyzing O-glycosyl compounds (GO:0004553);; Biological Process: carbohydrate metabolic process (GO:0005975);; Biological Process: actin filament organization (GO:0007015);; Molecular Function: protein binding, bridging (GO:0030674);; Molecular Function: actin filament binding (GO:0051015);;	--	--	--	--	Fascin domain;; Cellulase (glycosyl hydrolase family 5)	--	G	Carbohydrate transport and metabolism	predicted protein [Hordeum vulgare subsp. vulgare]
HORVU1Hr1G085130	4.08516	3.51091	4.6064	0.78045	0.541678	0.766324	1.50076e-06	-2.101	down	--	--	--	--	--	--	--	--	--	--	--	predicted protein [Hordeum vulgare subsp. vulgare]
HORVU6Hr1G019920	0.950063	1.22352	1.25746	0.091397	0.113502	0.055523	6.14222e-11	-3.54143	down	--	--	Molecular Function: intramolecular transferase activity (GO:0016866);;	--	--	--	--	--	--	--	--	Cycloartenol synthase [Triticum urartu]
Hordeum_vulgare_newGene_64853	0.008013	0.008693	0.019196	0.216642	0.28101	0.249585	5.71964e-13	3.97814	up	[X]	Mobilome: prophages, transposons	Molecular Function: binding (GO:0005488);; Cellular Component: mitochondrion (GO:0005739);; Cellular Component: plastid (GO:0009536);;	--	--	[R]	General function prediction only	Reverse transcriptase (RNA-dependent DNA polymerase);; gag-polypeptide of LTR copia-type;; Zinc knuckle;; GAG-pre-integrase domain	Retrovirus-related Pol polyprotein from transposon TNT 1-94 OS=Nicotiana tabacum OX=4097 PE=2 SV=1	S	Function unknown	Os07g0434200, partial [Oryza sativa Japonica Group]
HORVU3Hr1G017220	1.2187	1.24271	0.655884	3.13633	2.22303	3.11425	2.8087e-07	1.93729	up	--	--	--	K13121|3.86917e-112|sita:101770508|K13121 protein FRA10AC1 | (RefSeq) protein FRA10AC1	--	[S]	Function unknown	Folate-sensitive fragile site protein Fra10Ac1	--	S	Function unknown	protein FRA10AC1 [Setaria italica]
HORVU4Hr1G068400	0.928792	1.13686	1.05229	6.36143	8.01659	5.48151	1.25549e-13	3.00764	up	--	--	Cellular Component: vacuolar proton-transporting V-type ATPase, V1 domain (GO:0000221);; Cellular Component: plant-type vacuole (GO:0000325);; Cellular Component: Golgi apparatus (GO:0005794);; Cellular Component: plasma membrane (GO:0005886);; Cellular Component: chloroplast (GO:0009507);; Biological Process: ATP hydrolysis coupled proton transport (GO:0015991);; Molecular Function: proton-trans…	K02144|2.88461e-18|dosa:Os07t0549700-01|K02144 V-type H+-transporting ATPase subunit H | (RAP-DB) Os07g0549700; Armadillo-like helical domain containing protein.	Oxidative phosphorylation (ko00190);; Phagosome (ko04145)	[C]	Energy production and conversion	Ankyrin repeats (3 copies);; Ankyrin repeats (many copies);; Ankyrin repeat;; Ankyrin repeat	Probable V-type proton ATPase subunit H OS=Oryza sativa subsp. japonica OX=39947 GN=Os07g0549700 PE=2 SV=1	C	Energy production and conversion	putative V-type proton ATPase subunit H [Triticum urartu]
Hordeum_vulgare_newGene_66407	0	0	0	1.17013	1.81286	1.50426	2.18171e-21	Inf	up	--	--	--	--	--	--	--	--	--	--	--	protease Do-like 7 [Aegilops tauschii subsp. tauschii]
HORVU4Hr1G029280	0	0	0	21.3421	20.4705	22.1533	2.62538e-79	Inf	up	--	--	Cellular Component: nucleosome (GO:0000786);; Molecular Function: DNA binding (GO:0003677);; Cellular Component: nucleus (GO:0005634);; Molecular Function: protein heterodimerization activity (GO:0046982);;	K11251|7.62114e-22|spen:107004541|K11251 histone H2A | (RefSeq) histone H2A	--	[B]	Chromatin structure and dynamics	Core histone H2A/H2B/H3/H4;; C-terminus of histone H2A	Histone H2A.2.2 OS=Triticum aestivum OX=4565 PE=1 SV=1	B	Chromatin structure and dynamics	histone H2A [Aegilops tauschii subsp. tauschii]
HORVU2Hr1G089350	0.873892	0.982497	1.2657	6.2762	4.7805	3.70331	5.33369e-07	2.32639	up	--	--	--	--	--	--	--	--	--	--	--	predicted protein [Hordeum vulgare subsp. vulgare]
HORVU1Hr1G016770	1.17216	1.06342	0.897674	3.66054	3.58013	3.4009	7.49239e-07	1.7992	up	--	--	Molecular Function: peroxidase activity (GO:0004601);; Cellular Component: extracellular region (GO:0005576);; Cellular Component: mitochondrion (GO:0005739);; Biological Process: response to oxidative stress (GO:0006979);; Cellular Component: plant-type cell wall (GO:0009505);; Biological Process: plant-type cell wall organization (GO:0009664);; Cellular Component: integral component of membrane…	K00430|6.44517e-177|sita:101764149|K00430 peroxidase [EC:1.11.1.7] | (RefSeq) peroxidase 2-like	Phenylpropanoid biosynthesis (ko00940)	--	--	Peroxidase	Peroxidase 5 OS=Vitis vinifera OX=29760 GN=GSVIVT00037159001 PE=1 SV=2	S	Function unknown	predicted protein [Hordeum vulgare subsp. vulgare]
HORVU1Hr1G093120	1.00299	0.776333	1.35673	4.77676	6.60513	6.136	1.48341e-12	2.55411	up	--	--	Biological Process: nuclear-transcribed mRNA catabolic process, nonsense-mediated decay (GO:0000184);; Molecular Function: protein serine/threonine kinase activity (GO:0004674);; Cellular Component: mitochondrion (GO:0005739);; Biological Process: protein phosphorylation (GO:0006468);;	--	--	[R]	General function prediction only	--	--	S	Function unknown	uncharacterized protein LOC109762119 [Aegilops tauschii subsp. tauschii]
Hordeum_vulgare_newGene_29734	3.81406	4.31396	3.90938	0	0	0	1.40818e-55	#NAME?	down	--	--	--	--	--	--	--	--	--	S	Function unknown	uncharacterized protein LOC110430967 [Sorghum bicolor]
HORVU2Hr1G015410	0.896491	0.978637	1.28167	4.52608	3.21984	3.852	6.42941e-05	1.95696	up	--	--	--	--	--	--	--	Wound-induced protein WI12;; SnoaL-like domain	Senescence associated gene 20 OS=Arabidopsis thaliana OX=3702 GN=SAG20 PE=2 SV=1	S	Function unknown	uncharacterized protein LOC109763868 [Aegilops tauschii subsp. tauschii]
HORVU1Hr1G089770	0	0	0	2.80023	3.48526	3.90648	4.76386e-38	Inf	up	--	--	Molecular Function: DNA binding (GO:0003677);;	K09422|4.69759e-51|obr:102710789|K09422 myb proto-oncogene protein, plant | (RefSeq) myb-related protein 340-like	--	[K]	Transcription	Myb-like DNA-binding domain	Transcription factor MYB21 OS=Arabidopsis thaliana OX=3702 GN=MYB21 PE=1 SV=1	K	Transcription	myb-related protein 305-like [Aegilops tauschii subsp. tauschii]
HORVU5Hr1G093310	0.764452	1.49263	0.900707	2.13237	2.40218	2.71669	2.12265e-05	1.58646	up	--	--	Molecular Function: protein dimerization activity (GO:0046983);;	K16189|5.22107e-133|sita:101760676|K16189 phytochrome-interacting factor 4 | (RefSeq) transcription factor PIF1-like	Plant hormone signal transduction (ko04075)	--	--	Helix-loop-helix DNA-binding domain	Transcription factor PIF3 OS=Arabidopsis thaliana OX=3702 GN=PIF3 PE=1 SV=1	K	Transcription	predicted protein [Hordeum vulgare subsp. vulgare]
Hordeum_vulgare_newGene_84564	0	0	0	2.88212	2.8656	3.08451	6.37837e-51	Inf	up	--	--	--	--	--	--	--	--	--	--	--	uncharacterized protein LOC109751285 [Aegilops tauschii subsp. tauschii]
HORVU2Hr1G093180	1.00109	1.01056	1.15195	3.11684	2.94176	2.21338	0.000474809	1.48527	up	[R]	General function prediction only	Biological Process: lipid metabolic process (GO:0006629);; Cellular Component: plastid (GO:0009536);; Cellular Component: integral component of membrane (GO:0016021);; Molecular Function: oxidoreductase activity, acting on the CH-CH group of donors (GO:0016627);; Biological Process: oxidation-reduction process (GO:0055114);;	--	--	[R]	General function prediction only	Protein of unknown function (DUF1295);; Phospholipid methyltransferase;; 3-oxo-5-alpha-steroid 4-dehydrogenase	--	S	Function unknown	predicted protein [Hordeum vulgare subsp. vulgare]
HORVU1Hr1G043910	1.03377	0.557092	1.57914	3.36399	2.45685	3.75545	0.000177071	1.68102	up	--	--	--	--	--	--	--	Peptidase of plants and bacteria	Basic secretory protease (Fragments) OS=Boswellia serrata OX=613112 PE=1 SV=1	S	Function unknown	hypothetical protein [Hordeum vulgare]
HORVU5Hr1G001850	0.81792	0.861619	0.6466	0.222725	0.166786	0.299509	0.00515874	-1.61687	down	--	--	--	--	--	--	--	F-box-like	--	S	Function unknown	predicted protein [Hordeum vulgare subsp. vulgare]
HORVU4Hr1G015810	0.662782	0.946455	1.2344	2.23899	2.60974	2.15364	0.00573729	1.37395	up	--	--	--	--	--	--	--	--	--	S	Function unknown	Rpr4901.1 [Hordeum vulgare subsp. vulgare]
Hordeum_vulgare_newGene_3084	0	0	0	1.45626	2.81406	1.06331	6.66787e-16	Inf	up	--	--	--	--	--	--	--	--	--	--	--	protein FAR1-RELATED SEQUENCE 5-like [Aegilops tauschii subsp. tauschii]
HORVU7Hr1G095830	1.72522	1.53161	2.27607	0.037903	0.003424	0.021643	1.65366e-22	-5.70614	down	--	--	Cellular Component: protein phosphatase type 2A complex (GO:0000159);; Biological Process: signal transduction (GO:0007165);; Biological Process: regulation of phosphoprotein phosphatase activity (GO:0034047);;	K11584|2.75353e-25|bdi:100845308|K11584 serine/threonine-protein phosphatase 2A regulatory subunit B' | (RefSeq) serine/threonine protein phosphatase 2A 57 kDa regulatory subunit B' theta isoform-like	mRNA surveillance pathway (ko03015)	[T]	Signal transduction mechanisms	--	Serine/threonine protein phosphatase 2A 59 kDa regulatory subunit B&apos; zeta isoform OS=Arabidopsis thaliana OX=3702 GN=B&apos;ZETA PE=2 SV=2	T	Signal transduction mechanisms	Serine/threonine protein phosphatase 2A 59 kDa regulatory subunit B&apos; gamma isoform [Triticum urartu]
HORVU1Hr1G085700	0.952457	0.569169	1.53629	0.217873	0.056857	0.135174	0.00287176	-2.76464	down	--	--	Molecular Function: kinase activity (GO:0016301);;	--	--	--	--	--	--	--	--	probable leucine-rich repeat receptor-like protein kinase At5g49770 [Aegilops tauschii subsp. tauschii]
HORVU2Hr1G100980	2.81446	3.14884	4.58773	0.701855	0.534211	0.659989	2.44844e-05	-2.5062	down	--	--	Cellular Component: mitochondrion (GO:0005739);; Biological Process: regulation of root meristem growth (GO:0010082);; Cellular Component: integral component of membrane (GO:0016021);; Biological Process: regulation of DNA endoreduplication (GO:0032875);; Biological Process: regulation of cell division (GO:0051302);;	--	--	[S]	Function unknown	--	--	S	Function unknown	predicted protein, partial [Hordeum vulgare subsp. vulgare]
HORVU4Hr1G061740	0.479425	0.313738	0.763111	2.68903	2.23988	1.91447	1.88924e-06	2.17315	up	--	--	Molecular Function: phospholipase A2 activity (GO:0004623);; Molecular Function: calcium ion binding (GO:0005509);; Cellular Component: extracellular region (GO:0005576);; Molecular Function: lipid binding (GO:0008289);; Biological Process: lipid catabolic process (GO:0016042);;	--	--	--	--	--	Probable phospholipase A2 homolog 2 OS=Oryza sativa subsp. japonica OX=39947 GN=PLA2-II PE=1 SV=1	I	Lipid transport and metabolism	predicted protein [Hordeum vulgare subsp. vulgare]
Hordeum_vulgare_newGene_28717	0.362718	0	0	0.953458	0.95481	1.24879	4.62631e-08	3.17722	up	--	--	Molecular Function: ADP binding (GO:0043531);;	K13457|1.37983e-83|bdi:100837875|K13457 disease resistance protein RPM1 | (RefSeq) disease resistance protein RPM1-like	Plant-pathogen interaction (ko04626)	[T]	Signal transduction mechanisms	--	Putative disease resistance protein At1g59780 OS=Arabidopsis thaliana OX=3702 GN=At1g59780 PE=3 SV=1	S	Function unknown	disease resistance protein RPM1-like [Aegilops tauschii subsp. tauschii]
HORVU1Hr1G000700	0.398409	0.396641	0.459777	2.8963	2.64541	2.96945	3.75795e-10	2.83423	up	--	--	Cellular Component: vacuole (GO:0005773);; Molecular Function: nutrient reservoir activity (GO:0045735);;	--	--	--	--	Cys-rich Gliadin N-terminal;; Protease inhibitor/seed storage/LTP family	Gamma-hordein-1 OS=Hordeum vulgare OX=4513 PE=2 SV=1	S	Function unknown	gamma 1 hordein [Hordeum vulgare]
HORVU5Hr1G048100	1.16919	1.45143	0.581896	4.36956	3.9169	4.51415	1.7732e-08	1.79506	up	[E]	Amino acid transport and metabolism	--	K01953|9.34781e-132|pda:103718233|K01953 asparagine synthase (glutamine-hydrolysing) [EC:6.3.5.4] | (RefSeq) asparagine synthetase [glutamine-hydrolyzing]	Alanine, aspartate and glutamate metabolism (ko00250)	[E]	Amino acid transport and metabolism	Asparagine synthase	Asparagine synthetase [glutamine-hydrolyzing] OS=Brassica oleracea OX=3712 PE=2 SV=2	E	Amino acid transport and metabolism	hypothetical protein BRADI_4g45010v3 [Brachypodium distachyon]
HORVU6Hr1G063890	2.23919	2.72598	1.94115	0	0	0.010528	3.33323e-33	-7.71722	down	[P]	Inorganic ion transport and metabolism	Biological Process: tricarboxylic acid cycle (GO:0006099);; Cellular Component: integral component of membrane (GO:0016021);; Molecular Function: transferase activity, transferring acyl groups, acyl groups converted into alkyl on transfer (GO:0046912);;	K02641|1.62108e-19|gra:105768913|K02641 ferredoxin--NADP+ reductase [EC:1.18.1.2] | (RefSeq) ferredoxin--NADP reductase, leaf isozyme, chloroplastic	Photosynthesis (ko00195)	[C]	Energy production and conversion	Citrate synthase, C-terminal domain	Ferredoxin--NADP reductase, leaf isozyme 1, chloroplastic OS=Oryza sativa subsp. indica OX=39946 GN=OsI_21320 PE=3 SV=1	P	Inorganic ion transport and metabolism	predicted protein [Hordeum vulgare subsp. vulgare]
Hordeum_vulgare_newGene_11696	1.60379	1.24377	0.364606	15.0675	14.9138	15.5484	1.58431e-25	4.49702	up	--	--	--	--	--	[TU]	Signal transduction mechanisms;; Intracellular trafficking, secretion, and vesicular transport	--	--	U	Intracellular trafficking, secretion, and vesicular transport	predicted protein [Hordeum vulgare subsp. vulgare]
HORVU1Hr1G024090	6.64919	5.68517	5.63211	0	0	0.263675	3.43666e-20	-6.23624	down	--	--	Cellular Component: cytoplasm (GO:0005737);; Molecular Function: glycolipid transporter activity (GO:0017089);; Biological Process: glycolipid transport (GO:0046836);; Molecular Function: glycolipid binding (GO:0051861);;	--	--	--	--	--	--	U	Intracellular trafficking, secretion, and vesicular transport	glycolipid transfer protein 3-like isoform X2 [Aegilops tauschii subsp. tauschii]
Hordeum_vulgare_newGene_68448	0.020595	0	0	2.83127	4.69687	1.75913	5.07444e-12	8.59915	up	--	--	Cellular Component: integral component of membrane (GO:0016021);; Molecular Function: transmembrane transporter activity (GO:0022857);; Biological Process: transmembrane transport (GO:0055085);;	--	--	--	--	--	--	--	--	predicted protein [Hordeum vulgare subsp. vulgare]
HORVU7Hr1G000970	3.23244	3.59925	3.8266	0.442725	0.522193	0.526026	4.31818e-13	-2.72968	down	--	--	Molecular Function: transferase activity, transferring acyl groups other than amino-acyl groups (GO:0016747);;	--	--	--	--	Transferase family	Protein ENHANCED PSEUDOMONAS SUSCEPTIBILTY 1 OS=Arabidopsis thaliana OX=3702 GN=EPS1 PE=2 SV=1	S	Function unknown	predicted protein [Hordeum vulgare subsp. vulgare]
HORVU1Hr1G081410	2.54262	2.4267	2.34852	0.839434	1.08909	0.601776	0.000396871	-1.59592	down	[C]	Energy production and conversion	Molecular Function: iron ion binding (GO:0005506);; Molecular Function: electron carrier activity (GO:0009055);; Cellular Component: plastid (GO:0009536);;	--	--	[O]	Posttranslational modification, protein turnover, chaperones	DnaJ domain;; 4Fe-4S single cluster domain of Ferredoxin I;; 4Fe-4S single cluster domain;; 4Fe-4S binding domain	Chaperone protein dnaJ C76, chloroplastic OS=Arabidopsis thaliana OX=3702 GN=DJC76 PE=2 SV=1	C	Energy production and conversion	predicted protein [Hordeum vulgare subsp. vulgare]
HORVU3Hr1G081230	1.3028	0.751239	1.17395	19.6294	17.2099	18.2335	1.35719e-49	4.17631	up	--	--	Biological Process: plant-type cell wall organization (GO:0009664);; Cellular Component: cell part (GO:0044464);;	--	--	--	--	Pollen allergen	Expansin-A2 OS=Oryza sativa subsp. japonica OX=39947 GN=EXPA2 PE=2 SV=2	G	Carbohydrate transport and metabolism	predicted protein [Hordeum vulgare subsp. vulgare]
Hordeum_vulgare_newGene_627	0.962991	1.34716	1.09746	0	0	0	2.5372e-27	#NAME?	down	--	--	Biological Process: cellular process (GO:0009987);;	--	--	[R]	General function prediction only	--	FH protein interacting protein FIP2 OS=Arabidopsis thaliana OX=3702 GN=FIP2 PE=1 SV=1	S	Function unknown	FH protein interacting protein FIP2 isoform X4 [Setaria italica]
HORVU0Hr1G001280	0.896177	1.16044	1.18889	11.285	12.9549	12.7516	4.68146e-27	3.60408	up	[T]	Signal transduction mechanisms	Molecular Function: calcium ion binding (GO:0005509);;	K02183|6.05476e-70|bdi:100837869|K02183 calmodulin | (RefSeq) probable calcium-binding protein CML9	Phosphatidylinositol signaling system (ko04070);; Plant-pathogen interaction (ko04626)	[T]	Signal transduction mechanisms	EF-hand domain pair;; EF-hand domain;; EF hand;; EF-hand domain pair	Probable calcium-binding protein CML9 OS=Oryza sativa subsp. japonica OX=39947 GN=CML9 PE=2 SV=1	DTZ	Cell cycle control, cell division, chromosome partitioning;; Signal transduction mechanisms;; Cytoskeleton	unknown [Hordeum vulgare]
HORVU3Hr1G115860	0.219994	0.167776	0.21255	0.783776	0.81637	0.397862	0.00306591	1.60375	up	--		Molecular Function: protein serine/threonine kinase activity (GO:0004674);; Molecular Function: ATP binding (GO:0005524);; Biological Process: protein phosphorylation (GO:0006468);; Cellular Component: plastid (GO:0009536);;	K04733|4.8661e-146|bdi:100841734|K04733 interleukin-1 receptor-associated kinase 4 [EC:2.7.11.1] | (RefSeq) probable serine/threonine-protein kinase NAK	--	[T]	Signal transduction mechanisms	Protein kinase domain;; Protein tyrosine kinase	Receptor-like cytoplasmic kinase 176 OS=Oryza sativa subsp. japonica OX=39947 GN=RLCK176 PE=1 SV=1	T	Signal transduction mechanisms	predicted protein [Hordeum vulgare subsp. vulgare]
HORVU6Hr1G088610	5.43312	5.41231	6.28956	0.646215	0.496579	0.561306	9.16278e-19	-3.19585	down	--	--	Molecular Function: magnesium ion binding (GO:0000287);; Biological Process: isoprenoid biosynthetic process (GO:0008299);; Cellular Component: plastid (GO:0009536);; Molecular Function: terpene synthase activity (GO:0010333);;	K15086|0|bdi:100823591|K15086 (3S)-linalool synthase [EC:4.2.3.25] | (RefSeq) (3S,6E)-nerolidol synthase 1	Monoterpenoid biosynthesis (ko00902)	--	--	Terpene synthase family, metal binding domain	S-(+)-linalool synthase, chloroplastic OS=Oryza sativa subsp. japonica OX=39947 GN=LIS PE=2 SV=1	S	Function unknown	predicted protein [Hordeum vulgare subsp. vulgare]
HORVU2Hr1G088180	0.829452	1.36649	1.10414	2.52507	2.1421	2.25386	0.00165888	1.12211	up	--	--	Biological Process: lipid metabolic process (GO:0006629);; Cellular Component: chloroplast (GO:0009507);; Molecular Function: hydrolase activity (GO:0016787);;	--	--	[I]	Lipid transport and metabolism	Lipase (class 3);; Protein of unknown function (DUF2974)	--	S	Function unknown	predicted protein [Hordeum vulgare subsp. vulgare]
Hordeum_vulgare_newGene_49866	2.38612	1.89734	1.64617	0	0	0	1.83585e-26	#NAME?	down	--	--	--	--	--	--	--	--	--	B	Chromatin structure and dynamics	predicted protein [Hordeum vulgare subsp. vulgare]
Hordeum_vulgare_newGene_25733	0.360029	0.498856	0.31549	8.31295	9.90641	7.97986	1.70581e-63	4.53826	up	--	--	Molecular Function: serine-type carboxypeptidase activity (GO:0004185);; Biological Process: proteolysis (GO:0006508);; Molecular Function: dipeptidyl-peptidase activity (GO:0008239);;	K01285|4.05636e-114|bdi:100836531|K01285 lysosomal Pro-X carboxypeptidase [EC:3.4.16.2] | (RefSeq) lysosomal Pro-X carboxypeptidase	--	[OR]	Posttranslational modification, protein turnover, chaperones;; General function prediction only	Serine carboxypeptidase S28	--	S	Function unknown	lysosomal Pro-X carboxypeptidase-like [Aegilops tauschii subsp. tauschii]
HORVU2Hr1G072930	0.634174	1.39499	1.27096	1.57755	103.751	444.646	0.00808389	6.4257	up	--	--	--	--	--	[R]	General function prediction only	--	--	S	Function unknown	hypothetical protein GLYMA_13G020100 [Glycine max]
HORVU7Hr1G120720	1.09365	0.921445	1.32217	6.16065	4.79297	5.12902	2.09318e-13	2.35398	up	--	--	Biological Process: cellular protein metabolic process (GO:0044267);;	--	--	--	--	F-box domain	--	--	--	predicted protein [Hordeum vulgare subsp. vulgare]
HORVU4Hr1G008080	0.993976	0.982419	0.653219	0	0	0	7.93849e-18	#NAME?	down	--	--	--	--	--	--	--	Neprosin	--	--	--	uncharacterized protein LOC106804256 [Setaria italica]
HORVU5Hr1G006930	0	0	0	3.56796	3.30784	3.44676	1.69564e-27	Inf	up	[I]	Lipid transport and metabolism	Molecular Function: fatty-acyl-CoA binding (GO:0000062);; Molecular Function: acyl-CoA dehydrogenase activity (GO:0003995);; Molecular Function: acyl-CoA oxidase activity (GO:0003997);; Cellular Component: peroxisome (GO:0005777);; Molecular Function: electron carrier activity (GO:0009055);; Biological Process: fatty acid beta-oxidation using acyl-CoA dehydrogenase (GO:0033539);; Molecular Functi…	K00232|2.04489e-98|bdi:100824216|K00232 acyl-CoA oxidase [EC:1.3.3.6] | (RefSeq) peroxisomal acyl-coenzyme A oxidase 1-like	Fatty acid degradation (ko00071);; alpha-Linolenic acid metabolism (ko00592);; Biosynthesis of unsaturated fatty acids (ko01040);; Fatty acid metabolism (ko01212);; Peroxisome (ko04146)	[I]	Lipid transport and metabolism	Acyl-CoA dehydrogenase, middle domain	Peroxisomal acyl-coenzyme A oxidase 1 OS=Arabidopsis thaliana OX=3702 GN=ACX1 PE=1 SV=1	I	Lipid transport and metabolism	predicted protein [Hordeum vulgare subsp. vulgare]
HORVU1Hr1G063420	1.19912	1.11788	1.05861	7.51827	7.55311	6.32356	5.20155e-19	2.68146	up	[E]	Amino acid transport and metabolism	Molecular Function: transporter activity (GO:0005215);; Biological Process: transport (GO:0006810);; Cellular Component: integral component of membrane (GO:0016021);;	--	--	[E]	Amino acid transport and metabolism	POT family;; Major Facilitator Superfamily	Protein NRT1/ PTR FAMILY 3.1 OS=Arabidopsis thaliana OX=3702 GN=NPF3.1 PE=2 SV=1	E	Amino acid transport and metabolism	predicted protein [Hordeum vulgare subsp. vulgare]
Hordeum_vulgare_newGene_13034	1.85746	0.543889	0.992169	2.84145	2.6513	3.37113	0.00719474	1.45593	up	--	--	--	--	--	--	--	--	--	S	Function unknown	hypothetical protein [Oryza sativa Japonica Group]
Hordeum_vulgare_newGene_95086	1.43686	1.25551	0.708628	3.57752	2.80484	4.51608	5.36618e-06	1.78503	up	--	--	Biological Process: response to red or far red light (GO:0009639);; Biological Process: negative gravitropism (GO:0009959);;	--	--	--	--	Plant protein of unknown function (DUF641)	Protein GRAVITROPIC IN THE LIGHT 1 OS=Arabidopsis thaliana OX=3702 GN=GIL1 PE=2 SV=1	S	Function unknown	uncharacterized protein LOC109772262 [Aegilops tauschii subsp. tauschii]
HORVU7Hr1G040460	3.04056	3.26854	4.33187	0.843038	1.0113	0.675746	1.66791e-06	-1.85966	down	[C]	Energy production and conversion	Molecular Function: phosphogluconate dehydrogenase (decarboxylating) activity (GO:0004616);; Molecular Function: pyruvate dehydrogenase (acetyl-transferring) activity (GO:0004739);; Cellular Component: mitochondrial matrix (GO:0005759);; Biological Process: acetyl-CoA biosynthetic process from pyruvate (GO:0006086);; Biological Process: glycolytic process (GO:0006096);; Biological Process: pentos…	K00161|0|bdi:100821082|K00161 pyruvate dehydrogenase E1 component alpha subunit [EC:1.2.4.1] | (RefSeq) pyruvate dehydrogenase E1 component subunit alpha-2, mitochondrial	Glycolysis / Gluconeogenesis (ko00010);; Citrate cycle (TCA cycle) (ko00020);; Pyruvate metabolism (ko00620);; Carbon metabolism (ko01200)	[C]	Energy production and conversion	Dehydrogenase E1 component;; Thiamine pyrophosphate enzyme, C-terminal TPP binding domain	Pyruvate dehydrogenase E1 component subunit alpha-2, mitochondrial OS=Oryza sativa subsp. japonica OX=39947 GN=Os06g0246500 PE=2 SV=1	C	Energy production and conversion	predicted protein [Hordeum vulgare subsp. vulgare]
HORVU6Hr1G089130	1.23307	0.926186	1.24896	4.17467	3.69345	1.716	0.000322825	1.84776	up	--	--	Cellular Component: trans-Golgi network (GO:0005802);; Cellular Component: plasma membrane (GO:0005886);; Molecular Function: phosphate ion transmembrane transporter activity (GO:0015114);; Cellular Component: integral component of membrane (GO:0016021);; Biological Process: phosphate ion transmembrane transport (GO:0035435);;	--	--	[U]	Intracellular trafficking, secretion, and vesicular transport	EXS family	Phosphate transporter PHO1-2 OS=Oryza sativa subsp. japonica OX=39947 GN=PHO1-2 PE=2 SV=1	T	Signal transduction mechanisms	predicted protein [Hordeum vulgare subsp. vulgare]
HORVU5Hr1G092930	0.42245	0.072358	0.595521	3.06575	5.55113	3.042	3.21013e-21	4.42785	up	[K]	Transcription	Cellular Component: integral component of membrane (GO:0016021);;	--	--	[R]	General function prediction only	Leucine rich repeat;; Leucine Rich repeats (2 copies);; Leucine Rich Repeat;; Leucine Rich repeat	Receptor like protein 29 OS=Arabidopsis thaliana OX=3702 GN=RLP29 PE=2 SV=1	S	Function unknown	piriformospora indica-insensitive protein 2-like [Aegilops tauschii subsp. tauschii]
HORVU3Hr1G116060	0.92422	1.11025	1.37851	3.17268	3.47658	2.3694	0.00229749	1.52471	up	--	--	--	--	--	--	--	Metallothionein	--	--	--	--
HORVU7Hr1G094710	1.34174	1.29426	0.779052	3.02979	3.1122	2.40938	0.00320991	1.42962	up	--	--	--	--	--	--	--	--	--	--	--	predicted protein [Hordeum vulgare subsp. vulgare]
HORVU7Hr1G059130	13.6293	17.1418	13.8976	0.198826	0.458765	0.37644	5.36259e-54	-5.09499	down	[O]	Posttranslational modification, protein turnover, chaperones	Molecular Function: glutathione transferase activity (GO:0004364);; Cellular Component: cytoplasm (GO:0005737);; Biological Process: glutathione metabolic process (GO:0006749);; Molecular Function: electron carrier activity (GO:0009055);; Molecular Function: protein disulfide oxidoreductase activity (GO:0015035);; Biological Process: cell redox homeostasis (GO:0045454);; Biological Process: oxida…	--	--	--	--	zinc-binding in reverse transcriptase	--	S	Function unknown	uncharacterized protein LOC109768149 [Aegilops tauschii subsp. tauschii]
Hordeum_vulgare_newGene_32735	1.14251	1.27686	0.99834	3.0809	2.69587	3.64282	0.000116338	1.56945	up	--	--	Cellular Component: cytoplasm (GO:0005737);; Biological Process: metal ion transport (GO:0030001);; Molecular Function: transition metal ion binding (GO:0046914);; Biological Process: cellular transition metal ion homeostasis (GO:0046916);;	--	--	[P]	Inorganic ion transport and metabolism	Heavy-metal-associated domain	Heavy metal-associated isoprenylated plant protein 27 OS=Arabidopsis thaliana OX=3702 GN=HIPP27 PE=1 SV=1	S	Function unknown	farnesylated protein 1 [Hordeum vulgare subsp. vulgare]
HORVU3Hr1G106140	0.715656	1.09003	1.61785	8.86348	8.91164	9.23359	3.71642e-24	3.07843	up	--	--	--	--	--	--	--	Glycosyl hydrolases family 17	Glucan endo-1,3-beta-glucosidase GI OS=Hordeum vulgare OX=4513 PE=1 SV=2	G	Carbohydrate transport and metabolism	glucan endo-1,3-beta-glucosidase isoenzyme I [Hordeum vulgare]
HORVU2Hr1G070400	0.015524	0.098744	0.014148	20.7949	21.0804	22.1229	4.3803e-131	9.58399	up	--	--	Molecular Function: ribose-5-phosphate isomerase activity (GO:0004751);; Biological Process: pentose-phosphate shunt, non-oxidative branch (GO:0009052);; Cellular Component: plastid (GO:0009536);;	K01807|6.47129e-10|obr:102721718|K01807 ribose 5-phosphate isomerase A [EC:5.3.1.6] | (RefSeq) probable ribose-5-phosphate isomerase 4, chloroplastic	Pentose phosphate pathway (ko00030);; Carbon fixation in photosynthetic organisms (ko00710);; Carbon metabolism (ko01200);; Biosynthesis of amino acids (ko01230)	[G]	Carbohydrate transport and metabolism	--	Probable ribose-5-phosphate isomerase 4, chloroplastic OS=Arabidopsis thaliana OX=3702 GN=RPI4 PE=2 SV=1	G	Carbohydrate transport and metabolism	predicted protein [Hordeum vulgare subsp. vulgare]
Hordeum_vulgare_newGene_33585	0	0	0	0.481445	2.988	2.44206	1.93169e-06	Inf	up	--	--	--	--	--	--	--	--	--	S	Function unknown	unknown [Zea mays]
HORVU7Hr1G030380	1.90778	2.28033	1.98117	0.786398	0.68059	0.787684	0.0029598	-1.44893	down	[M]	Cell wall/membrane/envelope biogenesis	Molecular Function: cinnamoyl-CoA reductase activity (GO:0016621);; Molecular Function: coenzyme binding (GO:0050662);; Biological Process: oxidation-reduction process (GO:0055114);;	K09753|8.25304e-118|sbi:SORBI_10g005700|K09753 cinnamoyl-CoA reductase [EC:1.2.1.44] | (RefSeq) SORBIDRAFT_10g005700, Sb10g005700; hypothetical protein	Phenylpropanoid biosynthesis (ko00940)	[V]	Defense mechanisms	NAD dependent epimerase/dehydratase family;; NAD(P)H-binding;; GDP-mannose 4,6 dehydratase;; NmrA-like family;; 3-beta hydroxysteroid dehydrogenase/isomerase family;; KR domain	Cinnamoyl-CoA reductase 1 OS=Arabidopsis thaliana OX=3702 GN=CCR1 PE=1 SV=1	M	Cell wall/membrane/envelope biogenesis	predicted protein [Hordeum vulgare subsp. vulgare]
HORVU3Hr1G056540	2.32197	2.95969	2.44124	0.599795	0.483657	0.857796	0.00124281	-1.83357	down	--	--	--	--	--	--	--	--	--	S	Function unknown	Auxilin-related protein 1 [Triticum urartu]
HORVU7Hr1G091210	1.00428	1.29299	1.12943	1.91605	2.25474	2.76369	0.000772152	1.52171	up	--	--	Molecular Function: DNA binding (GO:0003677);; Molecular Function: transcription factor activity, sequence-specific DNA binding (GO:0003700);; Cellular Component: nucleus (GO:0005634);; Biological Process: regulation of transcription, DNA-templated (GO:0006355);; Biological Process: specification of floral organ identity (GO:0010093);; Biological Process: cell differentiation (GO:0030154);; Molec…	K09264|2.17852e-138|bdi:100835899|K09264 MADS-box transcription factor, plant | (RefSeq) MADS-box transcription factor 16	--	[K]	Transcription	SRF-type transcription factor (DNA-binding and dimerisation domain);; K-box region	MADS-box transcription factor 16 OS=Oryza sativa subsp. japonica OX=39947 GN=MADS16 PE=1 SV=2	K	Transcription	APETALA3-like protein [Hordeum vulgare subsp. vulgare]
Hordeum_vulgare_newGene_51166	0	0	0	1.6569	1.69559	1.86746	2.03969e-21	Inf	up	--	--	Cellular Component: nucleus (GO:0005634);; Biological Process: regulation of transcription, DNA-templated (GO:0006355);; Biological Process: auxin-activated signaling pathway (GO:0009734);; Biological Process: flower development (GO:0009908);; Biological Process: longitudinal axis specification (GO:0009942);; Biological Process: leaf vascular tissue pattern formation (GO:0010305);; Cellular Compo…	K14486|4.91713e-65|bdi:100824752|K14486 auxin response factor | (RefSeq) auxin response factor 11	Plant hormone signal transduction (ko04075)	--	--	--	Auxin response factor 11 OS=Oryza sativa subsp. japonica OX=39947 GN=ARF11 PE=2 SV=1	K	Transcription	PREDICTED: auxin response factor 11 isoform X2 [Brachypodium distachyon]
HORVU7Hr1G082900	0.563129	0.631968	0.229921	0.939979	1.5723	1.56514	0.00100897	1.60198	up	--	--	--	--	--	--	--	--	--	--	--	inversin-B-like [Aegilops tauschii subsp. tauschii]
HORVU6Hr1G071920	0.839548	0.878578	1.71108	3.219	3.54428	2.87412	4.16853e-05	1.58707	up	--	--	Cellular Component: Golgi membrane (GO:0000139);; Cellular Component: mitochondrion (GO:0005739);; Cellular Component: integral component of membrane (GO:0016021);; Molecular Function: transferase activity, transferring glycosyl groups (GO:0016757);;	--	--	[GM]	Carbohydrate transport and metabolism;; Cell wall/membrane/envelope biogenesis	galactosyl transferase GMA12/MNN10 family	Probable glycosyltransferase 7 OS=Oryza sativa subsp. japonica OX=39947 GN=GT7 PE=2 SV=1	S	Function unknown	predicted protein [Hordeum vulgare subsp. vulgare]
HORVU3Hr1G110200	1.02959	1.85354	1.58021	0.208754	0.624955	0.613764	0.00697145	-1.52622	down	--	--	--	--	--	--	--	PLATZ transcription factor	--	S	Function unknown	uncharacterized protein LOC109766529 [Aegilops tauschii subsp. tauschii]
Hordeum_vulgare_newGene_31661	10.6401	9.15208	10.3589	0	0	0	1.8192e-67	#NAME?	down	--	--	Cellular Component: integral component of membrane (GO:0016021);;	--	--	--	--	--	--	--	--	predicted protein [Hordeum vulgare subsp. vulgare]
HORVU6Hr1G054420	1.78597	3.32444	2.21195	0.603826	0.715405	0.295948	7.59864e-05	-1.67618	down	[H]	Coenzyme transport and metabolism	Molecular Function: coproporphyrinogen oxidase activity (GO:0004109);; Biological Process: protoporphyrinogen IX biosynthetic process (GO:0006782);; Cellular Component: chloroplast (GO:0009507);; Biological Process: chlorophyll biosynthetic process (GO:0015995);; Cellular Component: membrane (GO:0016020);; Molecular Function: protein homodimerization activity (GO:0042803);; Biological Process: ox…	K00228|3.75779e-162|sita:101779110|K00228 coproporphyrinogen III oxidase [EC:1.3.3.3] | (RefSeq) oxygen-dependent coproporphyrinogen-III oxidase, chloroplastic-like	Porphyrin and chlorophyll metabolism (ko00860)	[H]	Coenzyme transport and metabolism	Metallopeptidase family M24	Oxygen-dependent coproporphyrinogen-III oxidase, chloroplastic OS=Oryza sativa subsp. japonica OX=39947 GN=CPX PE=2 SV=2	H	Coenzyme transport and metabolism	oxygen-dependent coproporphyrinogen-III oxidase, chloroplastic-like [Aegilops tauschii subsp. tauschii]
HORVU3Hr1G033230	18.0775	37.5183	27.7083	0.032242	0.062182	0.075822	8.07296e-28	-7.76603	down	--	--	Cellular Component: nucleus (GO:0005634);; Molecular Function: methyltransferase activity (GO:0008168);; Molecular Function: zinc ion binding (GO:0008270);; Molecular Function: oxidoreductase activity, acting on paired donors, with incorporation or reduction of molecular oxygen, 2-oxoglutarate as one donor, and incorporation of one atom each of oxygen into both donors (GO:0016706);; Biological Pr…	--	--	[R]	General function prediction only	--	ABC transporter B family member 25, mitochondrial OS=Arabidopsis thaliana OX=3702 GN=ABCB25 PE=1 SV=1	S	Function unknown	centromere-associated protein E [Aegilops tauschii subsp. tauschii]
HORVU5Hr1G061440	0.277147	0.229084	0.289544	1.35663	1.54224	1.31018	5.02284e-06	2.42394	up	--	--	--	--	--	--	--	--	--	S	Function unknown	predicted protein [Hordeum vulgare subsp. vulgare]
HORVU3Hr1G080330	0.544704	0.66026	0.724738	0.439964	0.29558	0.373918	0.00306449	-1.70918	down	--		Molecular Function: protein serine/threonine kinase activity (GO:0004674);; Molecular Function: ATP binding (GO:0005524);; Biological Process: protein phosphorylation (GO:0006468);; Cellular Component: integral component of membrane (GO:0016021);;	--	--	--	--	Protein kinase domain;; Protein tyrosine kinase	Probable leucine-rich repeat receptor-like protein kinase At5g49770 OS=Arabidopsis thaliana OX=3702 GN=At5g49770 PE=2 SV=1	T	Signal transduction mechanisms	hypothetical protein SETIT_003870mg, partial [Setaria italica]
HORVU4Hr1G074620	2.23121	1.79944	1.82861	0	0	0.036637	4.31566e-23	-6.53927	down	[Q]	Secondary metabolites biosynthesis, transport and catabolism	Molecular Function: copper ion binding (GO:0005507);; Molecular Function: primary amine oxidase activity (GO:0008131);; Biological Process: amine metabolic process (GO:0009308);; Molecular Function: quinone binding (GO:0048038);; Biological Process: oxidation-reduction process (GO:0055114);;	K00276|0|osa:4343673|K00276 primary-amine oxidase [EC:1.4.3.21] | (RefSeq) OJ1121_A05.21; primary amine oxidase	--	[Q]	Secondary metabolites biosynthesis, transport and catabolism	Copper amine oxidase, enzyme domain;; Copper amine oxidase, N3 domain;; Copper amine oxidase, N2 domain	Primary amine oxidase OS=Pisum sativum OX=3888 PE=1 SV=1	Q	Secondary metabolites biosynthesis, transport and catabolism	predicted protein [Hordeum vulgare subsp. vulgare]
HORVU1Hr1G017970	1.27261	1.26137	0.897857	2.70603	2.383	2.36597	0.00128313	1.19147	up	--	--	Molecular Function: DNA binding (GO:0003677);;	K09422|0|bdi:100837565|K09422 myb proto-oncogene protein, plant | (RefSeq) transcription factor MYB46-like	--	[K]	Transcription	--	Transcription factor MYB61 OS=Arabidopsis thaliana OX=3702 GN=MYB61 PE=2 SV=1	K	Transcription	MYB75 [Triticum aestivum]
HORVU2Hr1G005670	1.20842	0.666865	1.57212	3.49512	4.08733	4.11705	4.69834e-05	1.85322	up	[Q]	Secondary metabolites biosynthesis, transport and catabolism	Molecular Function: metal ion binding (GO:0046872);; Molecular Function: dioxygenase activity (GO:0051213);; Biological Process: oxidation-reduction process (GO:0055114);;	--	--	[QR]	Secondary metabolites biosynthesis, transport and catabolism;; General function prediction only	2OG-Fe(II) oxygenase superfamily;; non-haem dioxygenase in morphine synthesis N-terminal	1-aminocyclopropane-1-carboxylate oxidase homolog 1 OS=Arabidopsis thaliana OX=3702 GN=At1g06620 PE=2 SV=1	S	Function unknown	1-aminocyclopropane-1-carboxylate oxidase homolog 1-like [Aegilops tauschii subsp. tauschii]
Hordeum_vulgare_newGene_10497	0	0	0	0.415	0.418831	0.435761	2.94331e-21	Inf	up	--	--	Molecular Function: nucleic acid binding (GO:0003676);; Cellular Component: mitochondrion (GO:0005739);; Molecular Function: zinc ion binding (GO:0008270);; Biological Process: DNA integration (GO:0015074);;	--	--	[R]	General function prediction only	--	Retrovirus-related Pol polyprotein from transposon RE1 OS=Arabidopsis thaliana OX=3702 GN=RE1 PE=2 SV=1	L	Replication, recombination and repair	OSJNBb0052B05.12 [Oryza sativa Japonica Group]
HORVU7Hr1G093830	1.1839	1.70127	1.34444	0.131706	0.104875	0.126466	9.66078e-12	-3.3899	down	--	--	Molecular Function: nucleic acid binding (GO:0003676);; Cellular Component: cytoplasm (GO:0005737);; Cellular Component: integral component of membrane (GO:0016021);; Molecular Function: protein-lysine N-methyltransferase activity (GO:0016279);; Biological Process: peptidyl-lysine methylation (GO:0018022);;	--	--	--	--	--	--	--	--	HvB12D [Hordeum vulgare subsp. vulgare]
Hordeum_vulgare_newGene_28272	1.125	1.0699	1.25544	20.9987	20.8527	22.4028	2.39739e-52	4.31907	up	--	--	Biological Process: response to sucrose (GO:0009744);; Molecular Function: kinase activity (GO:0016301);; Biological Process: phosphorylation (GO:0016310);; Biological Process: cellular response to nitrogen levels (GO:0043562);;	K07199|4.35517e-141|bdi:100837253|K07199 5'-AMP-activated protein kinase, regulatory beta subunit | (RefSeq) SNF1-related protein kinase regulatory subunit beta-1	--	[G]	Carbohydrate transport and metabolism	Glycogen recognition site of AMP-activated protein kinase;; 5'-AMP-activated protein kinase beta subunit, interaction domain	SNF1-related protein kinase regulatory subunit beta-1 OS=Arabidopsis thaliana OX=3702 GN=KINB1 PE=1 SV=1	S	Function unknown	unknown [Hordeum vulgare]
HORVU4Hr1G002480	0.32562	0.926122	0.28034	3.03256	1.68959	2.24496	2.14214e-06	2.2615	up	--	--	Cellular Component: plasma membrane (GO:0005886);; Cellular Component: integral component of membrane (GO:0016021);; Molecular Function: transmembrane transporter activity (GO:0022857);; Biological Process: transmembrane transport (GO:0055085);;	--	--	--	--	Lateral organ boundaries (LOB) domain	LOB domain-containing protein 3 OS=Arabidopsis thaliana OX=3702 GN=LBD3 PE=2 SV=1	S	Function unknown	predicted protein [Hordeum vulgare subsp. vulgare]
Hordeum_vulgare_newGene_81409	0.568219	0.297461	0.338686	0.01693	0	0.015352	3.51206e-09	-4.3765	down	--	--	--	--	--	--	--	Protein of unknown function (DUF4005)	--	--	--	predicted protein [Hordeum vulgare subsp. vulgare]
Hordeum_vulgare_newGene_28370	1.22301	1.06083	1.17096	5.02332	4.39686	4.11274	7.48336e-07	2.08661	up	--	--	Cellular Component: intracellular (GO:0005622);; Molecular Function: zinc ion binding (GO:0008270);;	--	--	--	--	--	Zinc finger protein CONSTANS-LIKE 13 OS=Arabidopsis thaliana OX=3702 GN=COL13 PE=1 SV=1	S	Function unknown	predicted protein [Hordeum vulgare subsp. vulgare]
Hordeum_vulgare_newGene_26665	1.28054	1.05559	1.1196	2.59829	2.53213	2.49285	0.00349068	1.23124	up	--	--	--	--	--	--	--	--	--	--	--	predicted protein [Hordeum vulgare subsp. vulgare]
HORVU6Hr1G028590	3.35938	2.62808	3.59189	0.197369	0.035658	0.298377	2.63646e-16	-3.97312	down	--	--	--	--	--	--	--	--	--	--	--	uncharacterized protein LOC109781672 [Aegilops tauschii subsp. tauschii]
HORVU3Hr1G026540	0	2.22322	1.23514	2.92905	3.21721	3.25813	0.00141598	1.54709	up	--	--	Cellular Component: integral component of membrane (GO:0016021);;	--	--	--	--	Early nodulin 93 ENOD93 protein	Early nodulin-93 OS=Glycine max OX=3847 PE=2 SV=1	S	Function unknown	early nodulin-93-like [Aegilops tauschii subsp. tauschii]
HORVU5Hr1G009390	1.15422	0.919308	1.39387	3.64317	2.93111	3.05753	5.92129e-06	1.57203	up	[T]	Signal transduction mechanisms	Molecular Function: protein serine/threonine kinase activity (GO:0004674);; Molecular Function: protein binding (GO:0005515);; Molecular Function: ATP binding (GO:0005524);; Cellular Component: nucleus (GO:0005634);; Cellular Component: plasma membrane (GO:0005886);; Biological Process: protein phosphorylation (GO:0006468);; Cellular Component: plastid (GO:0009536);; Biological Process: auxin-act…	--	--	[R]	General function prediction only	Protein kinase domain;; Protein tyrosine kinase	Protein kinase PINOID OS=Oryza sativa subsp. japonica OX=39947 GN=PID PE=2 SV=1	T	Signal transduction mechanisms	predicted protein [Hordeum vulgare subsp. vulgare]
HORVU2Hr1G000780	1.63801	1.81508	1.21673	0.019615	0.042812	0	1.04589e-21	-5.8778	down	--	--	Molecular Function: ATP binding (GO:0005524);; Molecular Function: ADP binding (GO:0043531);;	--	--	--	--	--	--	S	Function unknown	Putative disease resistance protein RGA3 [Triticum urartu]
HORVU7Hr1G110770	1.09287	1.0599	1.3329	2.66471	2.87744	2.88931	0.00179028	1.35668	up	--	--	Molecular Function: iron ion binding (GO:0005506);; Cellular Component: mitochondrion (GO:0005739);; Molecular Function: UDP-glycosyltransferase activity (GO:0008194);; Biological Process: flavonoid biosynthetic process (GO:0009813);; Molecular Function: oxidoreductase activity, acting on paired donors, with incorporation or reduction of molecular oxygen (GO:0016705);; Molecular Function: heme bi…	--	--	[GC]	Carbohydrate transport and metabolism;; Energy production and conversion	--	DIMBOA UDP-glucosyltransferase BX8 OS=Zea mays OX=4577 GN=Bx8 PE=1 SV=1	S	Function unknown	DIMBOA UDP-glucosyltransferase BX8-like [Aegilops tauschii subsp. tauschii]
HORVU7Hr1G040380	9.3491	8.03248	9.58546	0.029397	0.057073	0.148783	6.60422e-50	-6.45754	down	--	--	Cellular Component: photosystem I (GO:0009522);; Cellular Component: chloroplast thylakoid membrane (GO:0009535);; Biological Process: photosynthesis, light harvesting (GO:0009765);; Cellular Component: integral component of membrane (GO:0016021);; Molecular Function: chlorophyll binding (GO:0016168);; Biological Process: protein-chromophore linkage (GO:0018298);; Molecular Function: metal ion bi…	K08912|1.44895e-174|bdi:100841670|K08912 light-harvesting complex II chlorophyll a/b binding protein 1 | (RefSeq) chlorophyll a-b binding protein of LHCII type 1-like	Photosynthesis - antenna proteins (ko00196)	--	--	Chlorophyll A-B binding protein	Chlorophyll a-b binding protein, chloroplastic OS=Triticum aestivum OX=4565 GN=WHAB1.6 PE=3 SV=1	--	--	predicted protein [Hordeum vulgare subsp. vulgare]
Hordeum_vulgare_newGene_48083	1.93808	2.91372	3.52947	0	0	0	6.61543e-20	#NAME?	down	[G]	Carbohydrate transport and metabolism	Molecular Function: beta-glucosidase activity (GO:0008422);; Biological Process: glucan catabolic process (GO:0009251);;	K05349|1.13475e-21|sita:101773215|K05349 beta-glucosidase [EC:3.2.1.21] | (RefSeq) beta-glucosidase BoGH3B-like	Cyanoamino acid metabolism (ko00460);; Starch and sucrose metabolism (ko00500);; Phenylpropanoid biosynthesis (ko00940)	--	--	--	--	G	Carbohydrate transport and metabolism	uncharacterized protein LOC109736825 isoform X1 [Aegilops tauschii subsp. tauschii]
HORVU3Hr1G077630	0.305579	0.598068	0.457748	1.79465	1.54982	1.64557	1.38621e-05	2.0758	up	Pectin methylesterase and related acyl-CoA thioesterases	Inorganic ion transport and metabolism;; Energy production and conversion;; RNA processing and modification	Cellular Component: extracellular region (GO:0005576);; Cellular Component: cell wall (GO:0005618);; Cellular Component: integral component of membrane (GO:0016021);; Molecular Function: pectinesterase activity (GO:0030599);; Biological Process: cell wall modification (GO:0042545);; Biological Process: negative regulation of catalytic activity (GO:0043086);; Molecular Function: aspartyl esterase …	K01051|0|bdi:100826837|K01051 pectinesterase [EC:3.1.1.11] | (RefSeq) pectinesterase	Pentose and glucuronate interconversions (ko00040);; Starch and sucrose metabolism (ko00500)	--	--	Pectinesterase	Pectinesterase 2.2 OS=Solanum lycopersicum OX=4081 GN=PME2.2 PE=3 SV=1	G	Carbohydrate transport and metabolism	predicted protein [Hordeum vulgare subsp. vulgare]
HORVU2Hr1G090950	1.12877	1.6266	0.733359	1.07798	2.24101	0.959598	0.00512939	1.28728	up	[T]	Signal transduction mechanisms	Biological Process: double-strand break repair via homologous recombination (GO:0000724);; Cellular Component: nucleolus (GO:0005730);; Biological Process: nucleotide-excision repair (GO:0006289);; Cellular Component: integral component of membrane (GO:0016021);; Cellular Component: checkpoint clamp complex (GO:0030896);; Biological Process: intra-S DNA damage checkpoint (GO:0031573);; Biological…	K10903|0|bdi:100831912|K10903 HUS1 checkpoint protein | (RefSeq) uncharacterized LOC100831912	--	[DL]	Cell cycle control, cell division, chromosome partitioning;; Replication, recombination and repair	ABC transporter	ABC transporter G family member 11 OS=Arabidopsis thaliana OX=3702 GN=ABCG11 PE=1 SV=1	S	Function unknown	predicted protein [Hordeum vulgare subsp. vulgare]
HORVU7Hr1G016770	1.79913	2.33948	1.75214	0.002473	0	0.036127	2.31617e-44	-6.8811	down	[R]	General function prediction only	Molecular Function: catalytic activity (GO:0003824);; Cellular Component: integral component of membrane (GO:0016021);; Molecular Function: coenzyme binding (GO:0050662);;	--	--	[R]	General function prediction only	WD domain, G-beta repeat	Zinc finger CCCH domain-containing protein 17 OS=Oryza sativa subsp. japonica OX=39947 GN=Os02g0677700 PE=2 SV=2	S	Function unknown	predicted protein [Hordeum vulgare subsp. vulgare]
Hordeum_vulgare_newGene_31675	1.07475	1.16058	1.25985	6.06665	5.83246	5.43967	2.55446e-08	2.39385	up	--	--	--	--	--	--	--	--	--	--	--	hypothetical protein TRIUR3_29858 [Triticum urartu]
HORVU4Hr1G066330	0.339685	0.29926	0.533943	0	0.005717	0	6.65597e-14	-7.47504	down	--	--	Cellular Component: membrane (GO:0016020);;	--	--	--	--	--	--	--	--	hypothetical protein BRADI_2g26024v3 [Brachypodium distachyon]
Hordeum_vulgare_newGene_84857	0	0	0	4.6168	3.69564	5.49626	2.04282e-26	Inf	up	--	--	Cellular Component: plastid (GO:0009536);;	--	--	--	--	DTW domain;; Ribosomal protein S13/S18	40S ribosomal protein S18 OS=Arabidopsis thaliana OX=3702 GN=RPS18A PE=1 SV=1	S	Function unknown	predicted protein [Hordeum vulgare subsp. vulgare]
HORVU3Hr1G116360	1.0875	0.923676	1.48536	4.55667	4.93131	4.68504	5.78886e-09	1.94027	up	--	--	Cellular Component: mitochondrion (GO:0005739);; Cellular Component: plastid (GO:0009536);; Cellular Component: integral component of membrane (GO:0016021);; Molecular Function: hydrolase activity (GO:0016787);;	--	--	[M]	Cell wall/membrane/envelope biogenesis	Pectinacetylesterase	Pectin acetylesterase 5 OS=Arabidopsis thaliana OX=3702 GN=PAE5 PE=2 SV=1	S	Function unknown	pectin acetylesterase 5-like [Aegilops tauschii subsp. tauschii]
HORVU1Hr1G083810	0.500799	0.730049	0.533837	2.87096	3.04352	2.79735	7.6826e-12	2.50154	up	--	--	Biological Process: microtubule cytoskeleton organization (GO:0000226);; Biological Process: cytokinesis (GO:0000910);; Molecular Function: microtubule binding (GO:0008017);; Cellular Component: membrane (GO:0016020);;	K16732|0|bdi:100845279|K16732 protein regulator of cytokinesis 1 | (RefSeq) 65-kDa microtubule-associated protein 3-like	--	[DZ]	Cell cycle control, cell division, chromosome partitioning;; Cytoskeleton	Microtubule associated protein (MAP65/ASE1 family)	65-kDa microtubule-associated protein 3 OS=Arabidopsis thaliana OX=3702 GN=MAP65-3 PE=1 SV=1	S	Function unknown	65-kDa microtubule-associated protein 3-like [Aegilops tauschii subsp. tauschii]
HORVU4Hr1G081660	1.48967	0.684666	1.39746	5.36928	3.82764	6.217	4.17904e-07	2.18627	up	--	--	Molecular Function: serine-type endopeptidase inhibitor activity (GO:0004867);; Cellular Component: extracellular region (GO:0005576);; Biological Process: negative regulation of endopeptidase activity (GO:0010951);; Molecular Function: alpha-amylase inhibitor activity (GO:0015066);;	--	--	--	--	Protease inhibitor/seed storage/LTP family	Alpha-amylase/trypsin inhibitor CMb OS=Hordeum vulgare OX=4513 GN=IAT2 PE=1 SV=2	--	--	RecName: Full=Alpha-amylase/trypsin inhibitor CMb; AltName: Full=Chloroform/methanol-soluble protein CMb; Flags: Precursor
HORVU4Hr1G000150	1.11191	1.25715	1.28572	0.10824	0.075986	0.134322	1.19753e-08	-3.36023	down	--	--	Cellular Component: mitochondrion (GO:0005739);;	--	--	--	--	--	--	S	Function unknown	hypothetical protein (mitochondrion) [Cocos nucifera]
HORVU1Hr1G091860	0	0.08212	0	1.78827	1.87029	1.41773	1.26997e-16	5.42074	up	--	--	Molecular Function: transporter activity (GO:0005215);; Cellular Component: intracellular (GO:0005622);; Biological Process: transport (GO:0006810);; Cellular Component: integral component of membrane (GO:0016021);;	--	--	[I]	Lipid transport and metabolism	CRAL/TRIO, N-terminal domain	Phosphatidylinositol/phosphatidylcholine transfer protein SFH13 OS=Arabidopsis thaliana OX=3702 GN=SFH13 PE=2 SV=1	S	Function unknown	phosphatidylinositol/phosphatidylcholine transfer protein SFH6-like [Aegilops tauschii subsp. tauschii]
Hordeum_vulgare_newGene_75178	0.071192	0.066846	0.152324	0.781265	0.646186	0.601961	2.85482e-07	2.84348	up	--	--	--	K17783|1.25073e-06|obr:102721535|K17783 mitochondrial FAD-linked sulfhydryl oxidase [EC:1.8.3.2] | (RefSeq) FAD-linked sulfhydryl oxidase ERV1	--	--	--	--	FAD-linked sulfhydryl oxidase ERV1 OS=Oryza sativa subsp. japonica OX=39947 GN=ERV1 PE=2 SV=2	O	Posttranslational modification, protein turnover, chaperones	predicted protein [Hordeum vulgare subsp. vulgare]
HORVU2Hr1G027600	1.57385	0.988731	1.0116	7.21314	6.10324	4.0142	2.28715e-08	2.28583	up	--	--	Molecular Function: DNA binding (GO:0003677);;	K09422|2.90357e-80|osa:4344021|K09422 myb proto-oncogene protein, plant | (RefSeq) OJ1332_C12.106; myb-related protein Hv33	--	[K]	Transcription	Myb-like DNA-binding domain;; Myb-like DNA-binding domain	Transcription factor MYB86 OS=Arabidopsis thaliana OX=3702 GN=MYB86 PE=2 SV=1	K	Transcription	predicted protein [Hordeum vulgare subsp. vulgare]
Hordeum_vulgare_newGene_56936	0.233329	0.208255	0.142022	0	0	0	8.21642e-21	#NAME?	down	--	--	Molecular Function: structural constituent of ribosome (GO:0003735);; Molecular Function: N-acetyl-gamma-glutamyl-phosphate reductase activity (GO:0003942);; Molecular Function: aspartate-semialdehyde dehydrogenase activity (GO:0004073);; Cellular Component: ribosome (GO:0005840);; Biological Process: translation (GO:0006412);; Biological Process: methionine biosynthetic process (GO:0009086);; Bi…	--	--	[R]	General function prediction only	Reverse transcriptase (RNA-dependent DNA polymerase)	--	S	Function unknown	Retrovirus-related Pol polyprotein LINE-1 [Zea mays]
HORVU3Hr1G057860	0.995787	1.91611	0.663386	16.5176	31.5665	33.0676	1.08557e-06	4.50585	up	--	--	--	--	--	--	--	--	--	--	--	predicted protein [Hordeum vulgare subsp. vulgare]
HORVU3Hr1G071060	1.04104	1.37971	1.17034	2.83736	2.81773	3.04994	0.00134389	1.37107	up	--	--	Molecular Function: nucleotide binding (GO:0000166);; Cellular Component: nuclear pore (GO:0005643);; Biological Process: cellular process (GO:0009987);; Biological Process: protein transport (GO:0015031);;	K14313|3.01396e-54|sita:101772255|K14313 nuclear pore complex protein Nup53 | (RefSeq) probable peptidyl-tRNA hydrolase 2	--	[D]	Cell cycle control, cell division, chromosome partitioning	Nup53/35/40-type RNA recognition motif	Nuclear pore complex protein NUP35 OS=Arabidopsis thaliana OX=3702 GN=NUP35 PE=1 SV=1	U	Intracellular trafficking, secretion, and vesicular transport	nuclear pore complex protein NUP35-like [Aegilops tauschii subsp. tauschii]
Hordeum_vulgare_newGene_44434	1.15844	1.15772	1.18513	0	0	0	1.777e-20	#NAME?	down	--	--	Cellular Component: intracellular (GO:0005622);; Molecular Function: pyridoxal phosphate binding (GO:0030170);;	K06997|1.76009e-10|bdi:100833669|K06997 PLP dependent protein | (RefSeq) proline synthase co-transcribed bacterial homolog protein	--	[R]	General function prediction only	--	--	S	Function unknown	predicted protein [Hordeum vulgare subsp. vulgare]
HORVU4Hr1G054000	1.41039	1.15494	1.04007	5.30452	4.27678	4.13558	5.67448e-11	1.81796	up	[R]	General function prediction only	Molecular Function: nucleic acid binding (GO:0003676);; Biological Process: DNA integration (GO:0015074);;	K11797|0|bdi:100838154|K11797 PH-interacting protein | (RefSeq) bromodomain and WD repeat-containing DDB_G0285837	--	[GM]	Carbohydrate transport and metabolism;; Cell wall/membrane/envelope biogenesis	galactosyl transferase GMA12/MNN10 family	Probable glycosyltransferase 5 OS=Oryza sativa subsp. indica OX=39946 GN=GT5 PE=3 SV=2	S	Function unknown	Retrovirus-related Pol polyprotein from transposon TNT 1-94 [Triticum urartu]
Hordeum_vulgare_newGene_28709	0	3.60634	0	9.41953	8.70483	8.8375	3.55871e-16	3.03248	up	[J]	Translation, ribosomal structure and biogenesis	Molecular Function: tryptophan-tRNA ligase activity (GO:0004830);; Molecular Function: ATP binding (GO:0005524);; Cellular Component: cytoplasm (GO:0005737);; Biological Process: tryptophanyl-tRNA aminoacylation (GO:0006436);;	K01867|1.09503e-51|zma:100282419|K01867 tryptophanyl-tRNA synthetase [EC:6.1.1.2] | (RefSeq) pco072468, GRMZM2G002687; uncharacterized LOC100282419	Aminoacyl-tRNA biosynthesis (ko00970)	[J]	Translation, ribosomal structure and biogenesis	--	Tryptophan--tRNA ligase, cytoplasmic OS=Arabidopsis thaliana OX=3702 GN=At3g04600 PE=2 SV=1	J	Translation, ribosomal structure and biogenesis	predicted protein [Hordeum vulgare subsp. vulgare]
Hordeum_vulgare_newGene_64136	0	0	0	3.35206	1.60735	2.45753	1.63329e-16	Inf	up	--	--	Molecular Function: zinc ion binding (GO:0008270);;	--	--	[O]	Posttranslational modification, protein turnover, chaperones	--	Protein argonaute 11 OS=Oryza sativa subsp. japonica OX=39947 GN=AGO11 PE=2 SV=2	S	Function unknown	predicted protein, partial [Hordeum vulgare subsp. vulgare]
HORVU0Hr1G010160	1.01232	1.11677	1.50794	4.90556	4.64011	3.78622	0.000127852	1.96213	up	--	--	Molecular Function: DNA binding (GO:0003677);; Cellular Component: nucleus (GO:0005634);; Biological Process: regulation of transcription, DNA-templated (GO:0006355);; Molecular Function: lipid binding (GO:0008289);;	K09338|2.24375e-26|bdi:100838127|K09338 homeobox-leucine zipper protein | (RefSeq) homeobox-leucine zipper protein HOX33	--	--	--	--	Homeobox-leucine zipper protein HOX32 OS=Oryza sativa subsp. japonica OX=39947 GN=HOX32 PE=2 SV=1	K	Transcription	predicted protein [Hordeum vulgare subsp. vulgare]
Hordeum_vulgare_newGene_30262	3.13648	0.305207	0.225264	4.34403	4.14178	4.21335	0.00243546	1.88091	up	--	--	Cellular Component: integral component of membrane (GO:0016021);;	K20367|0|bdi:100840307|K20367 endoplasmic reticulum-Golgi intermediate compartment protein 3 | (RefSeq) endoplasmic reticulum-Golgi intermediate compartment protein 3-like	--	[U]	Intracellular trafficking, secretion, and vesicular transport	Endoplasmic reticulum vesicle transporter;; Endoplasmic Reticulum-Golgi Intermediate Compartment (ERGIC)	Protein disulfide-isomerase 5-4 OS=Arabidopsis thaliana OX=3702 GN=PDIL5-4 PE=2 SV=1	U	Intracellular trafficking, secretion, and vesicular transport	predicted protein [Hordeum vulgare subsp. vulgare]
HORVU2Hr1G096500	0	0.801294	0	0.934091	1.52818	1.00382	0.00368326	2.24636	up	--	--	Molecular Function: iron ion binding (GO:0005506);; Molecular Function: methyltransferase activity (GO:0008168);; Biological Process: methylation (GO:0032259);; Molecular Function: dioxygenase activity (GO:0051213);; Biological Process: oxidation-reduction process (GO:0055114);;	--	--	[QR]	Secondary metabolites biosynthesis, transport and catabolism;; General function prediction only	non-haem dioxygenase in morphine synthesis N-terminal	Protein SRG1 OS=Arabidopsis thaliana OX=3702 GN=SRG1 PE=2 SV=1	S	Function unknown	predicted protein [Hordeum vulgare subsp. vulgare]
Hordeum_vulgare_newGene_82002	1.59439	1.87832	0.198475	3.40139	4.14766	3.41712	1.13342e-15	2.29721	up	[R]	General function prediction only	Molecular Function: methyltransferase activity (GO:0008168);; Biological Process: methylation (GO:0032259);;	--	--	[BK]	Chromatin structure and dynamics;; Transcription	SET domain	Histone-lysine N-methyltransferase ATXR7 OS=Arabidopsis thaliana OX=3702 GN=ATXR7 PE=2 SV=1	S	Function unknown	histone-lysine N-methyltransferase ATXR7 [Aegilops tauschii subsp. tauschii]
HORVU7Hr1G040210	1.56757	1.17666	0.928711	2.62635	2.3087	3.28129	0.00294024	1.27803	up	--	--	Cellular Component: integral component of membrane (GO:0016021);;	--	--	--	--	--	--	S	Function unknown	hypothetical protein TRIUR3_19679 [Triticum urartu]
Hordeum_vulgare_newGene_7410	0	0	0	0.497357	0.430161	1.22969	7.53369e-06	Inf	up	--	--	--	--	--	--	--	--	--	S	Function unknown	predicted protein [Hordeum vulgare subsp. vulgare]
HORVU5Hr1G111920	0.080911	0.062561	0.048042	1.90463	1.31033	2.14214	9.07355e-17	4.75093	up	[O]	Posttranslational modification, protein turnover, chaperones	Molecular Function: serine-type endopeptidase inhibitor activity (GO:0004867);; Cellular Component: extracellular space (GO:0005615);; Biological Process: defense response (GO:0006952);; Biological Process: negative regulation of endopeptidase activity (GO:0010951);; Molecular Function: nutrient reservoir activity (GO:0045735);;	K13963|0|bdi:100830902|K13963 serpin B | (RefSeq) serpin-ZX-like	--	[V]	Defense mechanisms	Serpin (serine protease inhibitor)	Serpin-Z7 OS=Hordeum vulgare OX=4513 GN=PAZ7 PE=1 SV=2	O	Posttranslational modification, protein turnover, chaperones	RecName: Full=Serpin-Z7; AltName: Full=BSZ7; AltName: Full=HorvuZ7
HORVU2Hr1G081430	1.33348	1.41186	0.950295	4.44184	3.77237	4.43187	8.10695e-07	1.98016	up	--	--	--	--	--	--	--	--	--	S	Function unknown	uncharacterized protein LOC109734238 [Aegilops tauschii subsp. tauschii]
HORVU2Hr1G107750	1.81009	0.693188	1.2207	5.39627	5.56703	5.07415	4.95314e-10	2.19707	up	--	--	Biological Process: flavonoid biosynthetic process (GO:0009813);; Cellular Component: intracellular membrane-bounded organelle (GO:0043231);; Biological Process: flavonoid glucuronidation (GO:0052696);; Molecular Function: quercetin 3-O-glucosyltransferase activity (GO:0080043);; Molecular Function: quercetin 7-O-glucosyltransferase activity (GO:0080044);;	K08237|0|bdi:100831958|K08237 hydroquinone glucosyltransferase [EC:2.4.1.218] | (RefSeq) hydroquinone glucosyltransferase-like	--	[GC]	Carbohydrate transport and metabolism;; Energy production and conversion	UDP-glucoronosyl and UDP-glucosyl transferase	Hydroquinone glucosyltransferase OS=Rauvolfia serpentina OX=4060 GN=AS PE=1 SV=1	S	Function unknown	predicted protein [Hordeum vulgare subsp. vulgare]
Hordeum_vulgare_newGene_4846	1.57301	1.34486	0.817118	3.06006	2.32149	3.10201	0.00769197	1.16274	up	--	--	--	--	--	--	--	--	--	--	--	predicted protein [Hordeum vulgare subsp. vulgare]
HORVU3Hr1G006740	0	0	0	0.604736	0.584926	0.642715	4.59855e-19	Inf	up	[K]	Transcription	Cellular Component: integral component of membrane (GO:0016021);;	--	--	[R]	General function prediction only	Leucine rich repeat;; Leucine Rich repeats (2 copies);; Leucine Rich Repeat;; Leucine Rich repeat	Receptor like protein 22 OS=Arabidopsis thaliana OX=3702 GN=RLP22 PE=2 SV=1	S	Function unknown	Receptor-like protein 12 [Triticum urartu]
HORVU0Hr1G003790	0	0	0	40.8002	31.0946	31.8787	4.48647e-73	Inf	up	--	--	Cellular Component: nucleosome (GO:0000786);; Molecular Function: DNA binding (GO:0003677);; Molecular Function: structural constituent of ribosome (GO:0003735);; Molecular Function: microtubule motor activity (GO:0003777);; Molecular Function: ATP binding (GO:0005524);; Cellular Component: nucleus (GO:0005634);; Cellular Component: kinesin complex (GO:0005871);; Cellular Component: microtubule (…	K10406|1.45355e-17|bdi:100838849|K10406 kinesin family member C2/C3 | (RefSeq) kinesin-2	--	[J]	Translation, ribosomal structure and biogenesis	--	Kinesin-like protein KIN-14R OS=Oryza sativa subsp. japonica OX=39947 GN=KIN14R PE=2 SV=1	Z	Cytoskeleton	kinesin-like protein KIN-14R [Aegilops tauschii subsp. tauschii]
HORVU7Hr1G031400	1.39766	1.5841	1.26499	0	0	0	9.73757e-30	#NAME?	down	ABC-type amino acid transport/signal transduction system	RNA processing and modification;; Chromatin structure and dynamics;; Energy production and conversion	Molecular Function: ionotropic glutamate receptor activity (GO:0004970);; Biological Process: ion transport (GO:0006811);; Cellular Component: integral component of membrane (GO:0016021);; Biological Process: ionotropic glutamate receptor signaling pathway (GO:0035235);;	K05387|0|bdi:100837557|K05387 glutamate receptor, ionotropic, plant | (RefSeq) glutamate receptor 2.9-like	--	[PET]	Inorganic ion transport and metabolism;; Amino acid transport and metabolism;; Signal transduction mechanisms	Ligand-gated ion channel;; Receptor family ligand binding region;; Bacterial extracellular solute-binding proteins, family 3;; Ligated ion channel L-glutamate- and glycine-binding site	Glutamate receptor 2.8 OS=Arabidopsis thaliana OX=3702 GN=GLR2.8 PE=2 SV=2	U	Intracellular trafficking, secretion, and vesicular transport	glutamate receptor 2.8-like [Aegilops tauschii subsp. tauschii]
HORVU5Hr1G121450	0.81501	1.53535	1.4046	15.1332	10.08	13.7957	7.61728e-17	3.16099	up	--	--	Cellular Component: Golgi membrane (GO:0000139);; Cellular Component: integral component of membrane (GO:0016021);; Molecular Function: transferase activity, transferring glycosyl groups (GO:0016757);; Biological Process: cell wall organization (GO:0071555);;	--	--	--	--	Nucleotide-diphospho-sugar transferase	Uncharacterized protein At1g28695 OS=Arabidopsis thaliana OX=3702 GN=At1g28695 PE=2 SV=1	S	Function unknown	predicted protein [Hordeum vulgare subsp. vulgare]
HORVU3Hr1G092740	1.4912	0.98185	1.28759	12.2331	11.2954	11.3775	3.3826e-29	3.38186	up	[F]	Nucleotide transport and metabolism	Biological Process: fatty acid biosynthetic process (GO:0006633);; Cellular Component: chloroplast (GO:0009507);; Molecular Function: acyl-[acyl-carrier-protein] desaturase activity (GO:0045300);; Molecular Function: metal ion binding (GO:0046872);; Biological Process: oxidation-reduction process (GO:0055114);;	K03921|0|bdi:100827641|K03921 acyl-[acyl-carrier-protein] desaturase [EC:1.14.19.2 1.14.19.11 1.14.19.26] | (RefSeq) acyl-[acyl-carrier-protein] desaturase 4, chloroplastic-like	Fatty acid biosynthesis (ko00061);; Biosynthesis of unsaturated fatty acids (ko01040);; Fatty acid metabolism (ko01212)	--	--	Fatty acid desaturase	Acyl-[acyl-carrier-protein] desaturase 4, chloroplastic OS=Oryza sativa subsp. japonica OX=39947 GN=Os03g0423300 PE=2 SV=1	I	Lipid transport and metabolism	predicted protein [Hordeum vulgare subsp. vulgare]
HORVU2Hr1G008300	1.02077	1.03911	1.21194	0.286307	0.492272	0.255659	0.00272822	-1.54088	down	[C]	Energy production and conversion	Molecular Function: oxidoreductase activity, acting on CH-OH group of donors (GO:0016614);; Molecular Function: flavin adenine dinucleotide binding (GO:0050660);; Biological Process: oxidation-reduction process (GO:0055114);;	--	--	--	--	FAD binding domain;; Berberine and berberine like	Berberine bridge enzyme-like 18 OS=Arabidopsis thaliana OX=3702 GN=At4g20820 PE=3 SV=1	S	Function unknown	berberine bridge enzyme-like 27 [Aegilops tauschii subsp. tauschii]
HORVU1Hr1G052400	0.824398	1.53455	1.46979	3.63336	3.1797	2.6914	0.00215424	1.3975	up	--	--	--	--	--	--	--	Arabidopsis protein of unknown function	--	S	Function unknown	uncharacterized protein LOC109780813 [Aegilops tauschii subsp. tauschii]
HORVU7Hr1G120780	0.040055	0	0.041996	13.9987	13.4678	15.652	6.46985e-66	8.3676	up	--	--	Molecular Function: DNA binding (GO:0003677);; Cellular Component: nucleus (GO:0005634);; Biological Process: regulation of transcription, DNA-templated (GO:0006355);;	--	--	--	--	No apical meristem (NAM) protein	--	S	Function unknown	predicted protein [Hordeum vulgare subsp. vulgare]
HORVU6Hr1G074520	0.198322	0.35254	0.287404	1.64053	2.06962	2.63279	5.17127e-11	3.00622	up	--	--	--	--	--	--	--	Protein of unknown function (DUF1668)	--	S	Function unknown	predicted protein [Hordeum vulgare subsp. vulgare]
HORVU1Hr1G022530	0.262007	0.256109	0.239117	0.053244	0.073687	0.032658	0.000391924	-2.07492	down	[P]	Inorganic ion transport and metabolism	Molecular Function: N,N-dimethylaniline monooxygenase activity (GO:0004499);; Molecular Function: flavin adenine dinucleotide binding (GO:0050660);; Molecular Function: NADP binding (GO:0050661);; Biological Process: oxidation-reduction process (GO:0055114);;	K11816|5.19808e-101|bdi:100836237|K11816 indole-3-pyruvate monooxygenase [EC:1.14.13.168] | (RefSeq) probable indole-3-pyruvate monooxygenase YUCCA10	Tryptophan metabolism (ko00380)	[Q]	Secondary metabolites biosynthesis, transport and catabolism	Pyridine nucleotide-disulphide oxidoreductase;; Flavin-binding monooxygenase-like;; L-lysine 6-monooxygenase (NADPH-requiring);; Pyridine nucleotide-disulphide oxidoreductase;; FAD binding domain;; Pyridine nucleotide-disulphide oxidoreductase;; NAD(P)-binding Rossmann-like domain;; FAD binding domain;; FAD dependent oxidoreductase;; Thi4 family;; Glucose inhibited division protein A	Probable indole-3-pyruvate monooxygenase YUCCA10 OS=Arabidopsis thaliana OX=3702 GN=YUC10 PE=2 SV=1	P	Inorganic ion transport and metabolism	probable indole-3-pyruvate monooxygenase YUCCA10, partial [Aegilops tauschii subsp. tauschii]
HORVU5Hr1G041960	0.496969	0.447115	0.641964	1.43114	0.907457	1.65171	0.00231331	1.45051	up	--	--	Molecular Function: protein serine/threonine kinase activity (GO:0004674);; Molecular Function: ATP binding (GO:0005524);; Cellular Component: nucleus (GO:0005634);; Cellular Component: plasma membrane (GO:0005886);; Biological Process: protein phosphorylation (GO:0006468);; Cellular Component: chloroplast (GO:0009507);; Biological Process: intracellular signal transduction (GO:0035556);;	--	--	[R]	General function prediction only	Protein kinase domain;; Protein tyrosine kinase	Serine/threonine-protein kinase D6PKL2 OS=Arabidopsis thaliana OX=3702 GN=D6PKL2 PE=1 SV=1	T	Signal transduction mechanisms	serine/threonine-protein kinase D6PKL2 [Aegilops tauschii subsp. tauschii]
HORVU0Hr1G008590	2.1889	3.11447	1.75409	0	0	0	2.65267e-13	#NAME?	down	--	--	--	K05868|7.34373e-08|obr:102711700|K05868 cyclin B | (RefSeq) cyclin-B1-5	--	--	--	--	Cyclin-B1-5 OS=Oryza sativa subsp. japonica OX=39947 GN=CYCB1-5 PE=3 SV=1	--	--	predicted protein, partial [Hordeum vulgare subsp. vulgare]
HORVU5Hr1G095190	0.530871	2.09149	1.25077	9.33067	9.08212	9.84502	1.13489e-22	2.84336	up	[T]	Signal transduction mechanisms	Molecular Function: nucleic acid binding (GO:0003676);; Cellular Component: cytoplasm (GO:0005737);; Biological Process: response to stress (GO:0006950);; Molecular Function: protein-lysine N-methyltransferase activity (GO:0016279);; Biological Process: peptidyl-lysine methylation (GO:0018022);;	--	--	[S]	Function unknown	Universal stress protein family	Universal stress protein A-like protein OS=Arabidopsis thaliana OX=3702 GN=At3g01520 PE=1 SV=2	L	Replication, recombination and repair	predicted protein [Hordeum vulgare subsp. vulgare]
Hordeum_vulgare_newGene_44847	0	0	0	36.0575	36.6016	35.952	8.78191e-148	Inf	up	--	--	--	--	--	--	--	--	--	--	--	hypothetical protein TRIUR3_12529 [Triticum urartu]
HORVU3Hr1G030950	1.33756	1.44594	1.09971	8.22825	8.93874	8.95083	1.87433e-20	2.80424	up	Cytochrome P450	Energy production and conversion;; Inorganic ion transport and metabolism	Molecular Function: iron ion binding (GO:0005506);; Cellular Component: integral component of membrane (GO:0016021);; Molecular Function: oxidoreductase activity, acting on paired donors, with incorporation or reduction of molecular oxygen, NAD(P)H as one donor, and incorporation of one atom of oxygen (GO:0016709);; Molecular Function: heme binding (GO:0020037);; Biological Process: secondary met…	K07408|0|sita:101774480|K07408 cytochrome P450 family 1 subfamily A polypeptide 1 [EC:1.14.14.1] | (RefSeq) cytochrome P450 71A1-like	Tryptophan metabolism (ko00380)	[Q]	Secondary metabolites biosynthesis, transport and catabolism	Cytochrome P450	Cytochrome P450 71A1 OS=Persea americana OX=3435 GN=CYP71A1 PE=1 SV=2	Q	Secondary metabolites biosynthesis, transport and catabolism	predicted protein [Hordeum vulgare subsp. vulgare]
HORVU7Hr1G012610	0.977029	1.19388	1.7179	37.5048	35.7405	36.7906	7.56266e-75	5.25741	up	--	--	Cellular Component: membrane (GO:0016020);;	--	--	--	--	Phloem protein 2	F-box protein PP2-B10 OS=Arabidopsis thaliana OX=3702 GN=PP2B10 PE=1 SV=1	S	Function unknown	predicted protein [Hordeum vulgare subsp. vulgare]
Hordeum_vulgare_newGene_84949	2.94594	2.54127	3.24542	0	0.013459	0	1.03779e-31	-8.15242	down	[C]	Energy production and conversion	Cellular Component: chloroplast stroma (GO:0009570);; Cellular Component: chloroplast envelope (GO:0009941);; Molecular Function: oxidoreductase activity, acting on iron-sulfur proteins as donors (GO:0016730);; Molecular Function: metal ion binding (GO:0046872);; Molecular Function: 4 iron, 4 sulfur cluster binding (GO:0051539);; Biological Process: oxidation-reduction process (GO:0055114);;	K17892|2.64171e-21|bdi:100829821|K17892 ferredoxin-thioredoxin reductase catalytic chain [EC:1.8.7.2] | (RefSeq) ferredoxin-thioredoxin reductase catalytic chain, chloroplastic	--	--	--	Ferredoxin thioredoxin reductase catalytic beta chain	Ferredoxin-thioredoxin reductase catalytic chain, chloroplastic OS=Oryza sativa subsp. japonica OX=39947 GN=Os09g0249900 PE=2 SV=1	--	--	PREDICTED: ferredoxin-thioredoxin reductase catalytic chain, chloroplastic isoform X2 [Brachypodium distachyon]
Hordeum_vulgare_newGene_86865	25.3186	24.3019	24.2376	0	0	0	5.77913e-131	#NAME?	down	--	--	--	--	--	--	--	--	--	S	Function unknown	predicted protein [Hordeum vulgare subsp. vulgare]
HORVU0Hr1G007420	0.79366	2.8081	0.296383	8.30259	8.71839	4.9882	8.55656e-10	3.44821	up	--	--	--	--	--	--	--	--	--	--	--	predicted protein [Hordeum vulgare subsp. vulgare]
HORVU5Hr1G077680	0.973462	1.66106	1.2697	1.98351	2.88715	3.17762	0.0013127	1.47616	up	--	--	Cellular Component: mitochondrion (GO:0005739);; Cellular Component: integral component of membrane (GO:0016021);;	--	--	--	--	--	--	--	--	hypothetical protein TRIUR3_06228 [Triticum urartu]
Hordeum_vulgare_newGene_42553	0.651101	0.861019	2.45469	4.2118	5.01702	4.24086	0.000272009	1.5166	up	--	--	--	K00016|5.48607e-06|osa:4328012|K00016 L-lactate dehydrogenase [EC:1.1.1.27] | (RefSeq) LT36RGLDH, OJ1212_C06.24, OJ1359_D06.5; L-lactate dehydrogenase A	Glycolysis / Gluconeogenesis (ko00010);; Cysteine and methionine metabolism (ko00270);; Pyruvate metabolism (ko00620);; Propanoate metabolism (ko00640)	--	--	--	L-lactate dehydrogenase A OS=Hordeum vulgare OX=4513 PE=1 SV=1	--	--	hypothetical protein TRIUR3_11166 [Triticum urartu]
Hordeum_vulgare_newGene_30223	0.428519	0.274482	0.655622	1.12697	1.28377	1.56561	0.000110342	1.67759	up	--	--	Molecular Function: peroxidase activity (GO:0004601);; Biological Process: intracellular protein transport (GO:0006886);; Biological Process: response to oxidative stress (GO:0006979);; Cellular Component: integral component of membrane (GO:0016021);; Molecular Function: heme binding (GO:0020037);; Cellular Component: cytoplasmic part (GO:0044444);; Molecular Function: metal ion binding (GO:00468…	--	--	--	--	Caulimovirus viroplasmin	--	--	--	hypothetical protein PTTG_11200, partial [Puccinia triticina 1-1 BBBD Race 1]
HORVU3Hr1G069830	2.13054	1.77675	1.97579	0.374258	0.311229	0.310766	3.89527e-09	-2.4356	down	[G]	Carbohydrate transport and metabolism	Biological Process: flavonoid biosynthetic process (GO:0009813);; Cellular Component: intracellular membrane-bounded organelle (GO:0043231);; Biological Process: flavonoid glucuronidation (GO:0052696);; Molecular Function: quercetin 3-O-glucosyltransferase activity (GO:0080043);; Molecular Function: quercetin 7-O-glucosyltransferase activity (GO:0080044);;	--	--	[GC]	Carbohydrate transport and metabolism;; Energy production and conversion	UDP-glucoronosyl and UDP-glucosyl transferase	Anthocyanidin 5,3-O-glucosyltransferase OS=Rosa hybrid cultivar OX=128735 GN=RhGT1 PE=2 SV=1	S	Function unknown	predicted protein [Hordeum vulgare subsp. vulgare]
HORVU4Hr1G082470	0.914739	0.740812	0.906581	0.200701	0.292632	0.281139	0.00143324	-1.61254	down	Acyl-CoA synthetase (AMP-forming)/AMP-acid ligase II	RNA processing and modification;; Energy production and conversion;; RNA processing and modification;; RNA processing and modification;; Cell wall/membrane/envelope biogenesis;; Inorganic ion transport and metabolism;; RNA processing and modification;; Cell wall/membrane/envelope biogenesis;; Inorganic ion transport and metabolism;; Lipid transport and metabolism;; Lipid transport and metabolism	Biological Process: metabolic process (GO:0008152);; Molecular Function: ligase activity (GO:0016874);;	--	--	[I]	Lipid transport and metabolism	AMP-binding enzyme;; AMP-binding enzyme C-terminal domain	Benzoate--CoA ligase, peroxisomal OS=Arabidopsis thaliana OX=3702 GN=AAE20 PE=1 SV=1	IQ	Lipid transport and metabolism;; Secondary metabolites biosynthesis, transport and catabolism	benzoate--CoA ligase, peroxisomal-like [Aegilops tauschii subsp. tauschii]
HORVU0Hr1G000630	1.34132	1.4124	1.2568	17.2688	16.8535	13.4698	1.83129e-46	3.66876	up	--	--	Molecular Function: DNA binding (GO:0003677);; Cellular Component: nucleus (GO:0005634);; Biological Process: regulation of transcription, DNA-templated (GO:0006355);;	--	--	--	--	No apical meristem (NAM) protein	NAC domain-containing protein 82 OS=Arabidopsis thaliana OX=3702 GN=NAC082 PE=1 SV=1	S	Function unknown	transcription factor [Hordeum vulgare subsp. vulgare]
HORVU6Hr1G069070	1.17769	1.49146	1.3622	4.70258	3.08128	4.57786	2.50714e-05	1.72177	up	--	--	Molecular Function: DNA binding (GO:0003677);;	--	--	--	--	ZF-HD protein dimerisation region	Zinc-finger homeodomain protein 7 OS=Oryza sativa subsp. japonica OX=39947 GN=ZHD7 PE=3 SV=1	--	--	predicted protein, partial [Hordeum vulgare subsp. vulgare]
Hordeum_vulgare_newGene_13724	3.89035	3.29909	3.23986	0.335643	0.145784	0.329386	4.06425e-16	-3.59582	down	--	--	--	--	--	--	--	--	--	S	Function unknown	predicted protein [Hordeum vulgare subsp. vulgare]
HORVU4Hr1G029420	5.78235	5.27538	6.49881	0.915273	1.32006	0.729828	2.27601e-14	-2.55954	down	--	--	Molecular Function: zinc ion binding (GO:0008270);; Cellular Component: plasmodesma (GO:0009506);; Cellular Component: integral component of membrane (GO:0016021);;	K17592|2.25983e-175|bdi:100821071|K17592 sacsin | (RefSeq) sacsin	--	--	--	--	--	S	Function unknown	sacsin isoform X1 [Aegilops tauschii subsp. tauschii]
HORVU7Hr1G030080	1.14061	1.56761	1.34176	3.36214	4.40902	2.92714	0.000297892	1.46015	up	--	--	Cellular Component: exocyst (GO:0000145);; Biological Process: exocytosis (GO:0006887);; Cellular Component: plastid (GO:0009536);;	--	--	[U]	Intracellular trafficking, secretion, and vesicular transport	Exo70 exocyst complex subunit	Exocyst complex component EXO70E2 OS=Arabidopsis thaliana OX=3702 GN=EXO70E2 PE=1 SV=1	S	Function unknown	predicted protein, partial [Hordeum vulgare subsp. vulgare]
HORVU5Hr1G099640	1.30254	1.56417	1.18836	2.78636	3.30293	3.73318	0.00288351	1.36022	up	--	--	Cellular Component: integral component of membrane (GO:0016021);;	--	--	[V]	Defense mechanisms	Protein of unknown function (DUF1068)	--	S	Function unknown	predicted protein [Hordeum vulgare subsp. vulgare]
Hordeum_vulgare_newGene_79849	0	0	0	1.69197	1.92164	0.705281	1.32296e-18	Inf	up	--	--	Molecular Function: RNA binding (GO:0003723);; Molecular Function: RNA-directed DNA polymerase activity (GO:0003964);; Biological Process: RNA-dependent DNA biosynthetic process (GO:0006278);; Molecular Function: hydrolase activity (GO:0016787);;	--	--	[R]	General function prediction only	Reverse transcriptase-like;; zinc-binding in reverse transcriptase	Putative ribonuclease H protein At1g65750 OS=Arabidopsis thaliana OX=3702 GN=At1g65750 PE=3 SV=1	S	Function unknown	uncharacterized protein LOC109763788 [Aegilops tauschii subsp. tauschii]
HORVU1Hr1G000640	1.08959	1.73582	1.24274	10.2881	8.35907	9.90048	2.34808e-18	2.90891	up	--	--	Cellular Component: vacuole (GO:0005773);; Molecular Function: nutrient reservoir activity (GO:0045735);;	--	--	--	--	Cys-rich Gliadin N-terminal;; Protease inhibitor/seed storage/LTP family	Gamma-hordein-3 OS=Hordeum vulgare OX=4513 PE=1 SV=1	S	Function unknown	gamma 3 hordein [Hordeum vulgare]
Hordeum_vulgare_newGene_35171	1.39634	1.28066	1.39208	3.91156	2.77891	3.27174	0.0009629	1.37727	up	--	--	Cellular Component: integral component of membrane (GO:0016021);;	--	--	--	--	--	--	--	--	uncharacterized protein LOC109771350 [Aegilops tauschii subsp. tauschii]
HORVU0Hr1G013030	0.847443	1.60669	1.62065	4.01758	4.46224	2.52441	0.00468986	1.49938	up	--	--	Cellular Component: integral component of membrane (GO:0016021);; Cellular Component: chloroplast membrane (GO:0031969);;	--	--	--	--	Chlorophyll A-B binding protein	Low molecular mass early light-inducible protein HV90, chloroplastic OS=Hordeum vulgare OX=4513 PE=2 SV=1	S	Function unknown	predicted protein [Hordeum vulgare subsp. vulgare]
HORVU2Hr1G116480	0	0	0	1.27009	1.48002	0.756405	4.02764e-20	Inf	up	--	--	--	--	--	--	--	--	--	--	--	predicted protein [Hordeum vulgare subsp. vulgare]
Hordeum_vulgare_newGene_14903	0	0	0	7.62793	7.76519	6.52802	2.07781e-42	Inf	up	--	--	--	--	--	--	--	--	--	--	--	predicted protein [Hordeum vulgare subsp. vulgare]
HORVU2Hr1G080430	1.24018	1.79691	1.04169	3.57418	2.38485	4.19893	0.00499053	1.28424	up	--	--	Biological Process: amino acid transmembrane transport (GO:0003333);; Molecular Function: amino acid transmembrane transporter activity (GO:0015171);; Cellular Component: integral component of membrane (GO:0016021);;	K15015|4.86881e-94|bdi:100822506|K15015 solute carrier family 32 (vesicular inhibitory amino acid transporter) | (RefSeq) vacuolar amino acid transporter 1-like	--	[E]	Amino acid transport and metabolism	Transmembrane amino acid transporter protein	Amino acid transporter AVT1I OS=Arabidopsis thaliana OX=3702 GN=AVT1I PE=3 SV=1	E	Amino acid transport and metabolism	hypothetical protein TRIUR3_09912 [Triticum urartu]
HORVU3Hr1G000050	0.375278	0.52961	0.400468	0.03349	0.232585	0.057244	3.81319e-05	-2.30689	down	[T]	Signal transduction mechanisms	Molecular Function: protein serine/threonine kinase activity (GO:0004674);; Molecular Function: ATP binding (GO:0005524);; Biological Process: protein phosphorylation (GO:0006468);;	--	--	--	--	Protein kinase domain;; Protein tyrosine kinase	Cysteine-rich receptor-like protein kinase 26 OS=Arabidopsis thaliana OX=3702 GN=CRK26 PE=2 SV=1	S	Function unknown	predicted protein, partial [Hordeum vulgare subsp. vulgare]
Hordeum_vulgare_newGene_53528	3.40393	4.68775	3.7442	0	0	0	1.3649e-47	#NAME?	down	--	--	--	--	--	--	--	--	--	S	Function unknown	hypothetical protein TRIUR3_25511 [Triticum urartu]
HORVU2Hr1G065000	0.81129	1.50646	1.78376	3.33541	2.96945	4.68598	0.00197375	1.52297	up	--	--	--	--	--	--	--	--	--	S	Function unknown	predicted protein [Hordeum vulgare subsp. vulgare]
HORVU7Hr1G093240	1.40097	1.52095	1.18227	9.62761	8.79006	9.04007	5.01488e-23	2.84361	up	--	--	--	--	--	--	--	F-box-like;; F-box domain	--	S	Function unknown	hypothetical protein TRIUR3_06451 [Triticum urartu]
Hordeum_vulgare_newGene_44405	1.47214	0.944775	1.72692	1.51093	3.83273	1.79403	2.9687e-05	2.23466	up	[L]	Replication, recombination and repair	--	--	--	[D]	Cell cycle control, cell division, chromosome partitioning	Helitron helicase-like domain at N-terminus;; PIF1-like helicase;; PIF1-like helicase;; Aldo/keto reductase family	Aldo-keto reductase family 4 member C10 OS=Arabidopsis thaliana OX=3702 GN=AKR4C10 PE=1 SV=1	S	Function unknown	ATP-dependent DNA helicase PIF1-like [Aegilops tauschii subsp. tauschii]
Hordeum_vulgare_newGene_2155	0.393924	0.89763	0.546622	2.45095	2.05256	1.76378	8.66852e-05	1.7008	up	--	--	Molecular Function: ubiquitin-protein transferase activity (GO:0004842);; Cellular Component: integral component of membrane (GO:0016021);; Biological Process: protein ubiquitination (GO:0016567);;	--	--	[R]	General function prediction only	--	Pre-mRNA-processing factor 19 OS=Oryza sativa subsp. japonica OX=39947 GN=PRP19 PE=2 SV=1	--	--	predicted protein [Hordeum vulgare subsp. vulgare]
Hordeum_vulgare_newGene_13841	0	0	0	0.984813	0.85905	1.1658	5.69813e-19	Inf	up	--	--	--	--	--	--	--	--	--	--	--	hypothetical protein TRIUR3_31077 [Triticum urartu]
HORVU0Hr1G030450	1.53903	1.1993	1.40672	6.62168	5.84987	5.13671	6.57216e-09	2.18147	up	--	--	--	--	--	--	--	--	F-box protein At4g18380 OS=Arabidopsis thaliana OX=3702 GN=At4g18380 PE=2 SV=1	S	Function unknown	predicted protein [Hordeum vulgare subsp. vulgare]
HORVU1Hr1G074030	1.8145	0.872695	1.46223	3.03197	2.56805	3.75306	0.00413134	1.26622	up	--	--	Cellular Component: mitochondrion (GO:0005739);;	--	--	--	--	Transcriptional repressor, ovate	Transcription repressor OFP13 OS=Arabidopsis thaliana OX=3702 GN=OFP13 PE=1 SV=1	S	Function unknown	transcription repressor OFP13-like [Aegilops tauschii subsp. tauschii]
Hordeum_vulgare_newGene_68466	1.46691	1.67099	1.03144	7.34229	5.51951	5.58279	1.39764e-13	2.29595	up	[I]	Lipid transport and metabolism	Molecular Function: fatty-acyl-CoA binding (GO:0000062);; Molecular Function: acyl-CoA dehydrogenase activity (GO:0003995);; Molecular Function: acyl-CoA oxidase activity (GO:0003997);; Cellular Component: peroxisome (GO:0005777);; Molecular Function: electron carrier activity (GO:0009055);; Biological Process: fatty acid beta-oxidation using acyl-CoA dehydrogenase (GO:0033539);; Molecular Functi…	K00232|4.31146e-79|bdi:100824216|K00232 acyl-CoA oxidase [EC:1.3.3.6] | (RefSeq) peroxisomal acyl-coenzyme A oxidase 1-like	Fatty acid degradation (ko00071);; alpha-Linolenic acid metabolism (ko00592);; Biosynthesis of unsaturated fatty acids (ko01040);; Fatty acid metabolism (ko01212);; Peroxisome (ko04146)	[I]	Lipid transport and metabolism	Zinc finger, C2H2 type	Putative peroxisomal acyl-coenzyme A oxidase 1.2 OS=Arabidopsis thaliana OX=3702 GN=ACX1.2 PE=2 SV=1	I	Lipid transport and metabolism	predicted protein [Hordeum vulgare subsp. vulgare]
Hordeum_vulgare_newGene_44158	0	0	0	0.841442	0.90274	1.10655	8.73388e-20	Inf	up	--	--	--	--	--	--	--	--	--	S	Function unknown	hypothetical protein BRADI_4g10431v3 [Brachypodium distachyon]
HORVU2Hr1G084780	1.74597	1.60165	0.83922	4.83016	4.02525	3.00541	0.000624848	1.55455	up	--	--	Cellular Component: membrane (GO:0016020);;	--	--	[E]	Amino acid transport and metabolism	Transmembrane amino acid transporter protein	Amino acid permease 2 OS=Arabidopsis thaliana OX=3702 GN=AAP2 PE=1 SV=1	E	Amino acid transport and metabolism	amino acid permease 3-like [Aegilops tauschii subsp. tauschii]
HORVU1Hr1G070420	1.87502	0.952535	1.37705	3.69065	3.61108	3.73203	0.000119419	1.49195	up	--	--	Molecular Function: protein phosphatase inhibitor activity (GO:0004864);; Molecular Function: receptor activity (GO:0004872);; Cellular Component: nucleus (GO:0005634);; Cellular Component: cytoplasm (GO:0005737);; Biological Process: abscisic acid-activated signaling pathway (GO:0009738);; Molecular Function: abscisic acid binding (GO:0010427);; Biological Process: negative regulation of catalyt…	K14496|1.19188e-60|sita:101786686|K14496 abscisic acid receptor PYR/PYL family | (RefSeq) abscisic acid receptor PYL4-like	Plant hormone signal transduction (ko04075)	--	--	Polyketide cyclase / dehydrase and lipid transport;; Pathogenesis-related protein Bet v I family	Abscisic acid receptor PYL5 OS=Arabidopsis thaliana OX=3702 GN=PYL5 PE=1 SV=1	S	Function unknown	abscisic acid receptor PYL4-like [Aegilops tauschii subsp. tauschii]
Hordeum_vulgare_newGene_13508	2.24815	1.98755	1.73238	0.767766	0.702215	0.639473	9.74418e-05	-1.24866	down	--	--	Molecular Function: ADP binding (GO:0043531);;	--	--	[T]	Signal transduction mechanisms	NB-ARC domain;; NB-ARC domain;; NB-ARC domain	Putative late blight resistance protein homolog R1B-16 OS=Solanum demissum OX=50514 GN=R1B-16 PE=3 SV=1	S	Function unknown	predicted protein [Hordeum vulgare subsp. vulgare]
HORVU2Hr1G107030	0.44133	1.35797	0.598068	0.220632	0.134103	0.119384	0.000299161	-1.76988	down	--	--	Molecular Function: DNA binding (GO:0003677);; Cellular Component: nucleus (GO:0005634);; Biological Process: regulation of transcription, DNA-templated (GO:0006355);;	--	--	--	--	B3 DNA binding domain	B3 domain-containing protein Os11g0197600 OS=Oryza sativa subsp. japonica OX=39947 GN=Os11g0197600 PE=2 SV=1	K	Transcription	predicted protein [Hordeum vulgare subsp. vulgare]
HORVU7Hr1G046830	0.566729	0.817644	0.613611	1.46668	1.35859	2.03677	0.0088963	1.3712	up	--	--	--	--	--	--	--	--	--	S	Function unknown	predicted protein [Hordeum vulgare subsp. vulgare]
Hordeum_vulgare_newGene_94773	1.79366	1.46665	0.974231	1.73354	2.79404	3.41163	0.00260674	1.50851	up	--	--	--	--	--	--	--	--	--	--	--	predicted protein [Hordeum vulgare subsp. vulgare]
HORVU3Hr1G037270	0.025007	0.018906	0	21.2408	23.5876	23.6679	3.63417e-121	11.1098	up	[O]	Posttranslational modification, protein turnover, chaperones	Molecular Function: ATP binding (GO:0005524);; Molecular Function: peptidase activity (GO:0008233);; Cellular Component: proteasome regulatory particle, base subcomplex (GO:0008540);; Molecular Function: TBP-class protein binding (GO:0017025);; Biological Process: ubiquitin-dependent ERAD pathway (GO:0030433);; Cellular Component: nuclear proteasome complex (GO:0031595);; Cellular Component: cyto…	K03063|1.02343e-42|smo:SELMODRAFT_139024|K03063 26S proteasome regulatory subunit T3 | (RefSeq) hypothetical protein	Proteasome (ko03050)	[O]	Posttranslational modification, protein turnover, chaperones	--	26S proteasome regulatory subunit 6B homolog OS=Solanum tuberosum OX=4113 PE=2 SV=1	O	Posttranslational modification, protein turnover, chaperones	predicted protein, partial [Hordeum vulgare subsp. vulgare]
Hordeum_vulgare_newGene_44462	0	0	0	1.5501	1.4408	0.855816	7.40994e-22	Inf	up	--	--	--	--	--	--	--	Myb/SANT-like DNA-binding domain	--	S	Function unknown	uncharacterized protein LOC109738654 [Aegilops tauschii subsp. tauschii]
HORVU7Hr1G091780	2.50639	1.31096	1.80352	0.155269	0.027988	0.160345	1.19712e-08	-3.87114	down	--	--	Cellular Component: plastid (GO:0009536);; Cellular Component: integral component of membrane (GO:0016021);;	--	--	--	--	--	--	S	Function unknown	predicted protein [Hordeum vulgare subsp. vulgare]
Hordeum_vulgare_newGene_15253	0	0	0	1.67609	1.79394	1.18745	8.33161e-18	Inf	up	--	--	--	--	--	--	--	--	--	--	--	predicted protein [Hordeum vulgare subsp. vulgare]
HORVU3Hr1G067020	0.479754	3.5239	0.266545	5.66988	8.3189	4.38499	0.00174612	1.90887	up	[M]	Cell wall/membrane/envelope biogenesis	Molecular Function: catalytic activity (GO:0003824);; Cellular Component: plastid (GO:0009536);; Molecular Function: coenzyme binding (GO:0050662);;	--	--	--	--	NAD dependent epimerase/dehydratase family	Chloroplast stem-loop binding protein of 41 kDa b, chloroplastic OS=Arabidopsis thaliana OX=3702 GN=CSP41B PE=1 SV=1	S	Function unknown	chloroplast stem-loop binding protein of 41 kDa b, chloroplastic [Aegilops tauschii subsp. tauschii]
HORVU3Hr1G067470	6.49252	4.58184	6.69468	0.162788	0.369949	0.67144	1.03209e-21	-3.44592	down	[O]	Posttranslational modification, protein turnover, chaperones	Molecular Function: ATP binding (GO:0005524);; Molecular Function: peptidase activity (GO:0008233);; Cellular Component: proteasome regulatory particle, base subcomplex (GO:0008540);; Molecular Function: microtubule-severing ATPase activity (GO:0008568);; Molecular Function: TBP-class protein binding (GO:0017025);; Biological Process: ubiquitin-dependent ERAD pathway (GO:0030433);; Cellular Compo…	K03063|1.82833e-123|smo:SELMODRAFT_139024|K03063 26S proteasome regulatory subunit T3 | (RefSeq) hypothetical protein	Proteasome (ko03050)	[O]	Posttranslational modification, protein turnover, chaperones	ATPase family associated with various cellular activities (AAA);; AAA domain (dynein-related subfamily);; AAA domain (Cdc48 subfamily);; Holliday junction DNA helicase ruvB N-terminus	26S proteasome regulatory subunit 6B homolog OS=Helianthus annuus OX=4232 PE=1 SV=1	O	Posttranslational modification, protein turnover, chaperones	unnamed protein product [Coffea canephora]
HORVU3Hr1G049670	0.099917	0.069237	0.101092	8.21322	8.35226	9.45044	6.07673e-60	6.57997	up	--	--	Cellular Component: nucleus (GO:0005634);; Biological Process: ubiquitin-dependent protein catabolic process (GO:0006511);; Biological Process: multicellular organism development (GO:0007275);;	K04506|5.90022e-21|obr:107305498|K04506 E3 ubiquitin-protein ligase SIAH1 [EC:2.3.2.27] | (RefSeq) E3 ubiquitin-protein ligase SINA-like 10	Ubiquitin mediated proteolysis (ko04120)	--	--	--	--	--	--	E3 ubiquitin-protein ligase SINA-like 4 [Aegilops tauschii subsp. tauschii]
HORVU1Hr1G059020	1.31062	1.14341	1.84506	9.05286	9.33452	8.00864	1.91375e-17	2.71365	up	--	--	Molecular Function: zinc ion binding (GO:0008270);; Cellular Component: integral component of membrane (GO:0016021);;	--	--	[O]	Posttranslational modification, protein turnover, chaperones	Ring finger domain;; RING-like zinc finger;; Zinc finger, C3HC4 type (RING finger);; RING-H2 zinc finger domain;; Zinc finger, C3HC4 type (RING finger);; Anaphase-promoting complex subunit 11 RING-H2 finger	E3 ubiquitin-protein ligase EL5 OS=Oryza sativa subsp. japonica OX=39947 GN=EL5.1 PE=1 SV=1	O	Posttranslational modification, protein turnover, chaperones	RING-H2 finger protein ATL2 [Triticum urartu]
Hordeum_vulgare_newGene_36445	0.691724	1.72629	0.851721	0	0	0	2.46143e-07	#NAME?	down	--	--	--	--	--	--	--	Protein of unknown function (DUF1668);; Protein of unknown function (DUF1668)	--	S	Function unknown	uncharacterized protein LOC109762272 [Aegilops tauschii subsp. tauschii]
HORVU2Hr1G115360	0.55306	0.280446	0.211114	2.30503	2.50609	1.84505	2.83224e-07	2.68165	up	--	--	--	--	--	--	--	--	--	--	--	predicted protein [Hordeum vulgare subsp. vulgare]
Hordeum_vulgare_newGene_68909	0	0	0	8.24028	9.21421	5.65581	1.21218e-34	Inf	up	--	--	Molecular Function: protein serine/threonine phosphatase activity (GO:0004722);; Biological Process: protein dephosphorylation (GO:0006470);; Molecular Function: metal ion binding (GO:0046872);;	K14803|9.47457e-31|bdi:100832424|K14803 protein phosphatase PTC2/3 [EC:3.1.3.16] | (RefSeq) probable protein phosphatase 2C 54	--	[R]	General function prediction only	Optic atrophy 3 protein (OPA3)	Probable protein phosphatase 2C 54 OS=Oryza sativa subsp. japonica OX=39947 GN=Os06g0179700 PE=2 SV=1	T	Signal transduction mechanisms	probable protein phosphatase 2C 54 isoform X1 [Aegilops tauschii subsp. tauschii]
HORVU1Hr1G074820	0.858303	0.656455	0.933735	0.186657	0.234686	0.165909	6.39254e-05	-1.89668	down	[O]	Posttranslational modification, protein turnover, chaperones	Molecular Function: serine-type endopeptidase activity (GO:0004252);; Cellular Component: extracellular region (GO:0005576);; Cellular Component: cell wall (GO:0005618);; Biological Process: proteolysis (GO:0006508);;	--	--	--	--	Histone deacetylase domain	Subtilisin-like protease SBT1.9 OS=Arabidopsis thaliana OX=3702 GN=SBT1.9 PE=2 SV=1	O	Posttranslational modification, protein turnover, chaperones	predicted protein [Hordeum vulgare subsp. vulgare]
HORVU7Hr1G048140	0.226931	0.133976	0.200818	0.570994	0.593195	0.541339	0.0008678	1.74664	up	[K]	Transcription	Molecular Function: protein serine/threonine kinase activity (GO:0004674);; Molecular Function: ATP binding (GO:0005524);; Biological Process: protein phosphorylation (GO:0006468);; Cellular Component: integral component of membrane (GO:0016021);;	--	--	--	--	Leucine rich repeat;; Leucine Rich repeats (2 copies);; Protein kinase domain;; Protein tyrosine kinase;; Leucine Rich Repeat;; Leucine rich repeat N-terminal domain	LRR receptor-like serine/threonine-protein kinase OS=Arabidopsis thaliana OX=3702 GN=RGI3 PE=1 SV=1	S	Function unknown	probable LRR receptor-like serine/threonine-protein kinase At4g26540 [Aegilops tauschii subsp. tauschii]
HORVU1Hr1G056100	1.79754	1.37588	1.17961	4.16046	3.28861	3.16431	0.00114673	1.13374	up	--	--	Cellular Component: integral component of membrane (GO:0016021);;	--	--	--	--	Mitochondrial-associated sphingomyelin phosphodiesterase	--	S	Function unknown	uncharacterized protein LOC109741642 [Aegilops tauschii subsp. tauschii]
Hordeum_vulgare_newGene_31105	12.097	11.043	10.1046	0	0	0	3.26353e-118	#NAME?	down	--	--	Cellular Component: integral component of membrane (GO:0016021);;	--	--	--	--	Protein of unknown function (DUF1618)	--	S	Function unknown	predicted protein [Hordeum vulgare subsp. vulgare]
Hordeum_vulgare_newGene_71580	1.30923	1.21277	1.4165	0	0	0.022014	2.41719e-22	-6.79827	down	--	--	--	--	--	--	--	--	--	--	--	predicted protein [Hordeum vulgare subsp. vulgare]
HORVU6Hr1G068630	0.266799	0.328237	0.580418	1.65285	1.59096	1.20562	2.81954e-06	1.99883	up	--	--	Molecular Function: double-stranded DNA binding (GO:0003690);; Cellular Component: mitochondrion (GO:0005739);; Biological Process: regulation of transcription, DNA-templated (GO:0006355);;	--	--	[KR]	Transcription;; General function prediction only	mTERF	Transcription termination factor MTEF18, mitochondrial OS=Arabidopsis thaliana OX=3702 GN=MTERF18 PE=1 SV=1	S	Function unknown	predicted protein [Hordeum vulgare subsp. vulgare]
Hordeum_vulgare_newGene_94261	3.19426	3.10411	3.19375	0	0	0	1.51406e-42	#NAME?	down	--	--	--	--	--	--	--	--	Protein argonaute 11 OS=Oryza sativa subsp. japonica OX=39947 GN=AGO11 PE=2 SV=2	S	Function unknown	predicted protein, partial [Hordeum vulgare subsp. vulgare]
Hordeum_vulgare_newGene_62720	0.625085	0.773597	0.552698	1.43479	2.70296	1.67759	0.00212128	1.65954	up	--	--	--	--	--	--	--	--	--	--	--	predicted protein [Hordeum vulgare subsp. vulgare]
Hordeum_vulgare_newGene_65096	0.821597	1.39625	1.7022	0.06108	0.062632	0.017209	4.94272e-09	-4.16263	down	--	--	--	--	--	--	--	--	--	--	--	uncharacterized protein LOC109740515 [Aegilops tauschii subsp. tauschii]
Hordeum_vulgare_newGene_32667	1.40978	1.7271	1.21645	11.9228	13.5907	11.8734	2.79262e-22	3.19168	up	--	--	--	--	--	--	--	--	--	--	--	predicted protein [Hordeum vulgare subsp. vulgare]
HORVU0Hr1G000940	1.89002	0.094073	2.37021	3.69834	3.97554	4.01066	0.000106887	1.62111	up	--	--	Cellular Component: nucleus (GO:0005634);; Biological Process: mitotic cell cycle (GO:0007067);;	K13104|1.03086e-158|bdi:100834105|K13104 zinc finger protein 830 | (RefSeq) zinc finger protein 830	--	[S]	Function unknown	Zinc-finger of C2H2 type	--	S	Function unknown	zinc finger protein 830 [Aegilops tauschii subsp. tauschii]
Hordeum_vulgare_newGene_70332	0	0	0	1.45474	0.656621	0.697903	7.62072e-14	Inf	up	--	--	Molecular Function: binding (GO:0005488);; Cellular Component: mitochondrion (GO:0005739);;	--	--	--	--	MULE transposase domain;; Transposase, Mutator family	Uncharacterized mitochondrial protein AtMg00310 OS=Arabidopsis thaliana OX=3702 GN=AtMg00310 PE=4 SV=1	S	Function unknown	uncharacterized protein LOC109753938 [Aegilops tauschii subsp. tauschii]
Hordeum_vulgare_newGene_63617	0.339501	0.955895	0.958819	0	0	0	2.59952e-18	#NAME?	down	--	--	--	--	--	--	--	Transposase family tnp2;; Transposase-associated domain;; Domain of unknown function (DUF4218);; Domain of unknown function (DUF4216)	--	S	Function unknown	PREDICTED: uncharacterized protein LOC4352450 isoform X1 [Oryza sativa Japonica Group]
HORVU7Hr1G024990	1.18897	1.49901	1.69037	10.6502	4.06695	7.53029	0.000366913	2.35803	up	--	--	Cellular Component: nucleosome (GO:0000786);; Cellular Component: nucleus (GO:0005634);; Biological Process: nucleosome assembly (GO:0006334);; Cellular Component: plastid (GO:0009536);; Molecular Function: nucleosomal DNA binding (GO:0031492);; Molecular Function: protein heterodimerization activity (GO:0046982);;	K11253|6.20356e-86|zma:107648867|K11253 histone H3 | (RefSeq) uncharacterized protein LOC107648867	--	[B]	Chromatin structure and dynamics	Core histone H2A/H2B/H3/H4	Histone H3.2 OS=Triticum aestivum OX=4565 PE=1 SV=2	B	Chromatin structure and dynamics	Histone H3.2, partial [Cajanus cajan]
HORVU7Hr1G100250	6.69817	7.39788	6.68888	0.003184	0.020179	0.003474	2.84197e-102	-8.39497	down	--	--	Molecular Function: ADP binding (GO:0043531);;	--	--	[T]	Signal transduction mechanisms	NB-ARC domain	Putative disease resistance RPP13-like protein 2 OS=Arabidopsis thaliana OX=3702 GN=RPP13L2 PE=3 SV=1	S	Function unknown	putative disease resistance RPP13-like protein 3 isoform X1 [Aegilops tauschii subsp. tauschii]
HORVU0Hr1G030060	0	0	0	11.7037	10.7357	13.9649	3.18682e-86	Inf	up	--	--	Cellular Component: nucleosome (GO:0000786);; Molecular Function: DNA binding (GO:0003677);; Molecular Function: structural constituent of ribosome (GO:0003735);; Molecular Function: microtubule motor activity (GO:0003777);; Molecular Function: ATP binding (GO:0005524);; Cellular Component: nucleus (GO:0005634);; Cellular Component: kinesin complex (GO:0005871);; Cellular Component: microtubule (…	K10406|6.41203e-18|bdi:100838849|K10406 kinesin family member C2/C3 | (RefSeq) kinesin-2	--	[J]	Translation, ribosomal structure and biogenesis	--	Kinesin-like protein KIN-14R OS=Oryza sativa subsp. japonica OX=39947 GN=KIN14R PE=2 SV=1	Z	Cytoskeleton	kinesin-like protein KIN-14R [Aegilops tauschii subsp. tauschii]
Hordeum_vulgare_newGene_31620	0	0	0	4.54863	3.63257	4.72722	2.33534e-67	Inf	up	--	--	Molecular Function: nucleotide binding (GO:0000166);; Molecular Function: RNA binding (GO:0003723);; Cellular Component: nucleus (GO:0005634);; Biological Process: RNA processing (GO:0006396);; Cellular Component: intracellular ribonucleoprotein complex (GO:0030529);;	--	--	--	--	--	--	S	Function unknown	La-related protein 7 [Triticum urartu]
HORVU3Hr1G079920	1.30893	1.41627	1.66235	6.36319	6.04662	6.21611	3.66025e-07	1.637	up	--	--	Cellular Component: chromosome, centromeric region (GO:0000775);; Biological Process: mitotic cell cycle (GO:0007067);; Cellular Component: membrane (GO:0016020);;	K11548|0|bdi:100843844|K11548 kinetochore protein Nuf2 | (RefSeq) kinetochore protein Nuf2	--	[D]	Cell cycle control, cell division, chromosome partitioning	Nuf2 family	--	S	Function unknown	kinetochore protein Nuf2-like [Aegilops tauschii subsp. tauschii]
HORVU6Hr1G071840	0.991897	0.967033	2.43759	3.46904	3.60044	3.3073	0.000457065	1.17491	up	--	--	Biological Process: amino acid transmembrane transport (GO:0003333);; Cellular Component: plasma membrane (GO:0005886);; Molecular Function: amino acid transmembrane transporter activity (GO:0015171);; Cellular Component: integral component of membrane (GO:0016021);;	--	--	[E]	Amino acid transport and metabolism	C2 domain	Amino acid permease 2 OS=Arabidopsis thaliana OX=3702 GN=AAP2 PE=1 SV=1	E	Amino acid transport and metabolism	predicted protein, partial [Hordeum vulgare subsp. vulgare]
HORVU4Hr1G089510	0.449387	0.363165	0.475437	2.92191	2.39913	3.70786	1.33332e-13	2.89772	up	[G]	Carbohydrate transport and metabolism	Biological Process: polysaccharide catabolic process (GO:0000272);; Molecular Function: beta-amylase activity (GO:0016161);; Molecular Function: identical protein binding (GO:0042802);;	--	--	--	--	Glycosyl hydrolase family 14	Beta-amylase OS=Hordeum vulgare subsp. spontaneum OX=77009 GN=BMY1 PE=1 SV=1	G	Carbohydrate transport and metabolism	endosperm-specific beta-amylase 1 [Hordeum vulgare subsp. vulgare]
Hordeum_vulgare_newGene_23159	0.364435	0.51998	0.550755	1.54498	1.33502	1.93779	0.000741251	1.79814	up	[S]	Function unknown	Cellular Component: membrane (GO:0016020);;	--	--	--	--	Protein of unknown function (DUF1517)	--	S	Function unknown	uncharacterized protein LOC109744207 [Aegilops tauschii subsp. tauschii]
HORVU3Hr1G039300	1.77861	1.27609	1.06502	0	0	0	5.14857e-16	#NAME?	down	--	--	--	--	--	--	--	--	--	--	--	predicted protein [Hordeum vulgare subsp. vulgare]
HORVU5Hr1G006550	0.609469	0.571769	0.81481	3.00563	3.46995	3.59618	1.6286e-11	2.40128	up	--	--	Cellular Component: mitochondrion (GO:0005739);; Cellular Component: integral component of membrane (GO:0016021);; Biological Process: transmembrane transport (GO:0055085);;	K13754|5.24054e-116|bdi:100826312|K13754 solute carrier family 24 (sodium/potassium/calcium exchanger), member 6 | (RefSeq) cation/calcium exchanger 1-like	--	[P]	Inorganic ion transport and metabolism	Sodium/calcium exchanger protein	Cation/calcium exchanger 1 OS=Arabidopsis thaliana OX=3702 GN=CCX1 PE=2 SV=1	P	Inorganic ion transport and metabolism	predicted protein, partial [Hordeum vulgare subsp. vulgare]
Hordeum_vulgare_newGene_11808	0.179238	0.249357	0.299644	4.47023	2.61864	4.58152	6.87367e-10	4.11077	up	--	--	Molecular Function: microtubule motor activity (GO:0003777);; Molecular Function: ATP binding (GO:0005524);; Cellular Component: kinesin complex (GO:0005871);; Cellular Component: microtubule (GO:0005874);; Biological Process: microtubule-based movement (GO:0007018);; Molecular Function: microtubule binding (GO:0008017);; Molecular Function: ATPase activity (GO:0016887);;	K11498|1.30576e-19|bdi:100846010|K11498 centromeric protein E | (RefSeq) kinesin-related protein 4	--	[Z]	Cytoskeleton	--	Kinesin-like protein KIN-7D, chloroplastic OS=Oryza sativa subsp. japonica OX=39947 GN=KIN7D PE=1 SV=2	Z	Cytoskeleton	predicted protein [Hordeum vulgare subsp. vulgare]
Hordeum_vulgare_newGene_15761	1.48807	1.35519	1.58211	4.04905	4.00124	3.19913	0.00206731	1.4493	up	--	--	--	--	--	--	--	--	--	--	--	uncharacterized protein At3g17950-like [Aegilops tauschii subsp. tauschii]
HORVU3Hr1G074950	0	0	0	1.07398	1.0395	1.12061	1.32474e-20	Inf	up	--	--	Molecular Function: peroxidase activity (GO:0004601);; Cellular Component: extracellular region (GO:0005576);; Biological Process: response to oxidative stress (GO:0006979);; Molecular Function: heme binding (GO:0020037);; Biological Process: hydrogen peroxide catabolic process (GO:0042744);; Molecular Function: metal ion binding (GO:0046872);; Biological Process: oxidation-reduction process (GO:…	K00430|4.66916e-95|zma:100273989|K00430 peroxidase [EC:1.11.1.7] | (RefSeq) GRMZM2G150731; putative class III secretory plant peroxidase family protein	Phenylpropanoid biosynthesis (ko00940)	--	--	Peroxidase	Peroxidase 2 OS=Zea mays OX=4577 GN=PER2 PE=2 SV=1	S	Function unknown	unnamed protein product [Triticum aestivum]
Hordeum_vulgare_newGene_9705	1.56424	1.51566	1.36552	28.057	21.9445	21.6073	1.47046e-41	3.34774	up	--	--	--	--	--	[S]	Function unknown	PPPDE putative peptidase domain	DeSI-like protein At4g17486 OS=Arabidopsis thaliana OX=3702 GN=At4g17486 PE=2 SV=1	S	Function unknown	hypothetical protein TRIUR3_21821 [Triticum urartu]
HORVU5Hr1G048930	1.79385	2.09181	0.594008	2.68283	2.66606	2.88572	0.00911857	1.12742	up	--	--	Molecular Function: catalytic activity (GO:0003824);; Biological Process: metabolic process (GO:0008152);;	--	--	--	--	Amino-transferase class IV	--	S	Function unknown	uncharacterized protein LOC109758116 isoform X1 [Aegilops tauschii subsp. tauschii]
HORVU3Hr1G035880	0.825314	0.91627	0.878297	2.30252	2.12353	2.5439	0.000371948	1.51364	up	[I]	Lipid transport and metabolism	Biological Process: lipid metabolic process (GO:0006629);; Molecular Function: hydrolase activity (GO:0016787);;	--	--	[I]	Lipid transport and metabolism	Lipase (class 3)	Phospholipase A1-Igamma1, chloroplastic OS=Arabidopsis thaliana OX=3702 GN=At1g06800 PE=1 SV=2	S	Function unknown	predicted protein [Hordeum vulgare subsp. vulgare]
Hordeum_vulgare_newGene_1266	0	0	0	2.9045	2.79372	3.11883	7.20599e-20	Inf	up	--	--	--	--	--	--	--	--	--	O	Posttranslational modification, protein turnover, chaperones	predicted protein, partial [Hordeum vulgare subsp. vulgare]
Hordeum_vulgare_newGene_91960	1.08498	0.853411	1.47991	0	0.012928	0	1.84161e-17	-7.16113	down	--	--	--	--	--	[R]	General function prediction only	Retrotransposon gag protein	--	L	Replication, recombination and repair	predicted protein [Hordeum vulgare subsp. vulgare]
HORVU1Hr1G027410	0.521074	0.327329	0.204106	0.901199	0.796629	1.37481	0.00324691	1.62099	up	Cytochrome P450	Energy production and conversion;; Inorganic ion transport and metabolism	Molecular Function: monooxygenase activity (GO:0004497);; Molecular Function: iron ion binding (GO:0005506);; Cellular Component: integral component of membrane (GO:0016021);; Molecular Function: oxidoreductase activity, acting on paired donors, with incorporation or reduction of molecular oxygen (GO:0016705);; Molecular Function: heme binding (GO:0020037);; Biological Process: oxidation-reductio…	--	--	[QI]	Secondary metabolites biosynthesis, transport and catabolism;; Lipid transport and metabolism	Cytochrome P450	Noroxomaritidine synthase OS=Narcissus aff. pseudonarcissus MK-2014 OX=1540222 GN=Cyp96T1 PE=1 SV=1	Q	Secondary metabolites biosynthesis, transport and catabolism	predicted protein [Hordeum vulgare subsp. vulgare]
HORVU7Hr1G110260	0.055919	0.03554	0.178298	48.4913	44.1683	34.8892	1.62501e-72	8.99585	up	[O]	Posttranslational modification, protein turnover, chaperones	Biological Process: protein polyubiquitination (GO:0000209);; Molecular Function: ATP binding (GO:0005524);; Cellular Component: nucleus (GO:0005634);; Cellular Component: cytoplasm (GO:0005737);; Biological Process: ubiquitin-dependent protein catabolic process (GO:0006511);; Molecular Function: ubiquitin protein ligase binding (GO:0031625);; Molecular Function: ubiquitin protein ligase activity…	K10583|5.13363e-111|bdi:100831088|K10583 ubiquitin-conjugating enzyme E2 S [EC:2.3.2.23] | (RefSeq) ubiquitin-conjugating enzyme E2 22-like	Ubiquitin mediated proteolysis (ko04120)	[O]	Posttranslational modification, protein turnover, chaperones	Ubiquitin-conjugating enzyme	Ubiquitin-conjugating enzyme E2 22 OS=Arabidopsis thaliana OX=3702 GN=UBC22 PE=1 SV=1	O	Posttranslational modification, protein turnover, chaperones	predicted protein, partial [Hordeum vulgare subsp. vulgare]
HORVU3Hr1G113000	1.84876	1.75414	0.892578	5.7807	2.9821	3.74996	0.00105972	1.77139	up	--	--	--	--	--	--	--	F-box domain	Putative F-box/FBD/LRR-repeat protein At5g44950 OS=Arabidopsis thaliana OX=3702 GN=At5g44950 PE=4 SV=1	S	Function unknown	F-box/FBD/LRR-repeat protein At5g56420-like [Aegilops tauschii subsp. tauschii]
HORVU6Hr1G082230	10.4634	5.91588	8.0707	0.04999	0.153588	0.164913	8.10218e-19	-5.70089	down	--	--	--	--	--	--	--	F-box domain	F-box protein At1g80960 OS=Arabidopsis thaliana OX=3702 GN=At1g80960 PE=2 SV=3	--	--	predicted protein [Hordeum vulgare subsp. vulgare]
HORVU5Hr1G119550	1.3495	1.19785	1.94848	2.85785	3.81199	3.63599	0.00067105	1.29909	up	[K]	Transcription	--	--	--	--	--	Leucine rich repeat;; Leucine Rich repeats (2 copies);; Leucine Rich Repeat;; Leucine rich repeat N-terminal domain	Probable LRR receptor-like serine/threonine-protein kinase IRK OS=Arabidopsis thaliana OX=3702 GN=IRK PE=1 SV=1	S	Function unknown	predicted protein [Hordeum vulgare subsp. vulgare]
HORVU4Hr1G088780	3.35288	0.705791	0.475371	151.508	147.998	150.899	6.45376e-119	6.72616	up	--	--	Molecular Function: electron carrier activity (GO:0009055);; Cellular Component: integral component of membrane (GO:0016021);; Cellular Component: anchored component of plasma membrane (GO:0046658);;	--	--	--	--	Plastocyanin-like domain	Early nodulin-like protein 1 OS=Arabidopsis thaliana OX=3702 GN=At2g25060 PE=1 SV=2	S	Function unknown	predicted protein [Hordeum vulgare subsp. vulgare]
HORVU1Hr1G067720	0.792027	1.75779	0.788219	0.075686	0.238239	0	0.000277553	-3.07116	down	[P]	Inorganic ion transport and metabolism	Molecular Function: N,N-dimethylaniline monooxygenase activity (GO:0004499);; Cellular Component: integral component of membrane (GO:0016021);; Molecular Function: flavin adenine dinucleotide binding (GO:0050660);; Molecular Function: NADP binding (GO:0050661);; Biological Process: oxidation-reduction process (GO:0055114);;	K11816|5.05522e-173|bdi:100836541|K11816 indole-3-pyruvate monooxygenase [EC:1.14.13.168] | (RefSeq) probable indole-3-pyruvate monooxygenase YUCCA10	Tryptophan metabolism (ko00380)	[Q]	Secondary metabolites biosynthesis, transport and catabolism	Pyridine nucleotide-disulphide oxidoreductase;; Flavin-binding monooxygenase-like;; Pyridine nucleotide-disulphide oxidoreductase;; L-lysine 6-monooxygenase (NADPH-requiring);; FAD binding domain;; Pyridine nucleotide-disulphide oxidoreductase;; NAD(P)-binding Rossmann-like domain;; FAD binding domain	Probable indole-3-pyruvate monooxygenase YUCCA11 OS=Arabidopsis thaliana OX=3702 GN=YUC11 PE=2 SV=1	P	Inorganic ion transport and metabolism	PREDICTED: probable indole-3-pyruvate monooxygenase YUCCA10 [Brachypodium distachyon]
HORVU1Hr1G013270	1.7253	1.40774	0.934376	0.40721	0.62483	0.455682	0.00782051	-1.34109	down	--	--	Molecular Function: organic cyclic compound binding (GO:0097159);; Molecular Function: heterocyclic compound binding (GO:1901363);;	--	--	--	--	--	--	S	Function unknown	hypothetical protein TRIUR3_29969 [Triticum urartu]
HORVU6Hr1G086790	0.755911	0.870126	0.923616	0.049269	0	0.043294	5.6969e-13	-4.40444	down	--	--	--	--	--	--	--	--	--	S	Function unknown	hypothetical protein TRIUR3_11808 [Triticum urartu]
HORVU2Hr1G082480	0.994346	1.86988	0.976779	0.537358	0.281899	0.430741	0.00227301	-1.42339	down	--	--	Cellular Component: nucleus (GO:0005634);; Cellular Component: integral component of membrane (GO:0016021);;	--	--	[S]	Function unknown	Domain of unknown function (DUF4782);; GRAM domain;; C2 domain	C2 and GRAM domain-containing protein At5g50170 OS=Arabidopsis thaliana OX=3702 GN=At5g50170 PE=2 SV=1	S	Function unknown	C2 and GRAM domain-containing protein At5g50170-like [Aegilops tauschii subsp. tauschii]
HORVU6Hr1G025010	2.70304	2.37136	3.74045	0.53207	0.226052	0.303121	8.64956e-11	-2.91564	down	--	--	--	--	--	--	--	AP2 domain	AP2-like ethylene-responsive transcription factor BBM1 OS=Brassica napus OX=3708 GN=BBM1 PE=2 SV=1	K	Transcription	AP2-like ethylene-responsive transcription factor TOE3 [Aegilops tauschii subsp. tauschii]
HORVU5Hr1G106480	0.482493	2.01738	2.05156	3.26491	4.39147	4.25542	4.43492e-05	1.49699	up	--	--	Molecular Function: DNA binding (GO:0003677);;	--	--	--	--	zinc-binding in reverse transcriptase	Trihelix transcription factor ASR3 OS=Arabidopsis thaliana OX=3702 GN=ASR3 PE=1 SV=1	S	Function unknown	predicted protein, partial [Hordeum vulgare subsp. vulgare]
HORVU0Hr1G023740	0.496082	0.708407	0.779205	0.129491	0.047031	0.025751	4.69117e-07	-3.02742	down	[G]	Carbohydrate transport and metabolism	Biological Process: flavonoid biosynthetic process (GO:0009813);; Cellular Component: intracellular membrane-bounded organelle (GO:0043231);; Biological Process: flavonoid glucuronidation (GO:0052696);; Molecular Function: quercetin 3-O-glucosyltransferase activity (GO:0080043);; Molecular Function: quercetin 7-O-glucosyltransferase activity (GO:0080044);;	--	--	[GC]	Carbohydrate transport and metabolism;; Energy production and conversion	UDP-glucoronosyl and UDP-glucosyl transferase	7-deoxyloganetic acid glucosyltransferase OS=Catharanthus roseus OX=4058 GN=UGT709C2 PE=1 SV=1	S	Function unknown	7-deoxyloganetic acid glucosyltransferase-like [Aegilops tauschii subsp. tauschii]
HORVU7Hr1G121190	1.69883	1.36406	1.49226	3.3592	3.44209	2.99482	0.000159553	1.20383	up	[K]	Transcription	Molecular Function: ATP binding (GO:0005524);; Molecular Function: ADP binding (GO:0043531);;	--	--	[T]	Signal transduction mechanisms	NB-ARC domain	Disease resistance protein RPM1 OS=Arabidopsis thaliana OX=3702 GN=RPM1 PE=1 SV=1	--	--	predicted protein [Hordeum vulgare subsp. vulgare]
HORVU5Hr1G046470	1.7542	1.87116	0.937919	17.7862	20.8537	23.8339	1.41222e-29	3.87987	up	--	--	Molecular Function: calcium ion binding (GO:0005509);; Cellular Component: plastid (GO:0009536);; Biological Process: flavonoid biosynthetic process (GO:0009813);; Cellular Component: integral component of membrane (GO:0016021);; Molecular Function: chalcone isomerase activity (GO:0045430);;	--	--	--	--	--	Vacuolar-sorting receptor 4 OS=Arabidopsis thaliana OX=3702 GN=VSR4 PE=2 SV=2	U	Intracellular trafficking, secretion, and vesicular transport	predicted protein, partial [Hordeum vulgare subsp. vulgare]
HORVU2Hr1G098400	1.40841	1.80655	1.35472	5.22508	4.12307	3.98105	4.4204e-05	1.2846	up	[K]	Transcription	Molecular Function: protein serine/threonine kinase activity (GO:0004674);; Molecular Function: ATP binding (GO:0005524);; Cellular Component: plasma membrane (GO:0005886);; Biological Process: protein phosphorylation (GO:0006468);; Cellular Component: integral component of membrane (GO:0016021);;	--	--	--	--	Protein kinase domain;; Protein tyrosine kinase;; Di-glucose binding within endoplasmic reticulum;; Leucine Rich repeats (2 copies);; Leucine rich repeat	Probable LRR receptor-like serine/threonine-protein kinase At1g56130 OS=Arabidopsis thaliana OX=3702 GN=At1g56130 PE=2 SV=2	T	Signal transduction mechanisms	probable LRR receptor-like serine/threonine-protein kinase At1g56130 isoform X2 [Aegilops tauschii subsp. tauschii]
HORVU6Hr1G074560	0	0	0	1.0868	1.29705	1.18659	4.62083e-26	Inf	up	--	--	--	K10728|1.13965e-29|pda:103701128|K10728 topoisomerase (DNA) II binding protein 1 | (RefSeq) BRCT domain-containing protein At4g02110	--	[L]	Replication, recombination and repair	BRCT domain, a BRCA1 C-terminus domain;; BRCA1 C Terminus (BRCT) domain;; twin BRCT domain	BRCT domain-containing protein At4g02110 OS=Arabidopsis thaliana OX=3702 GN=At4g02110 PE=4 SV=3	S	Function unknown	uncharacterized protein LOC109758626 [Aegilops tauschii subsp. tauschii]
HORVU3Hr1G061520	1.72748	1.18514	1.6795	12.6042	11.8923	11.7377	1.24658e-25	3.0707	up	[F]	Nucleotide transport and metabolism	Biological Process: fatty acid biosynthetic process (GO:0006633);; Cellular Component: chloroplast (GO:0009507);; Molecular Function: acyl-[acyl-carrier-protein] desaturase activity (GO:0045300);; Molecular Function: metal ion binding (GO:0046872);; Biological Process: oxidation-reduction process (GO:0055114);;	K03921|2.02385e-156|bdi:100827641|K03921 acyl-[acyl-carrier-protein] desaturase [EC:1.14.19.2 1.14.19.11 1.14.19.26] | (RefSeq) acyl-[acyl-carrier-protein] desaturase 4, chloroplastic-like	Fatty acid biosynthesis (ko00061);; Biosynthesis of unsaturated fatty acids (ko01040);; Fatty acid metabolism (ko01212)	--	--	Fatty acid desaturase	Acyl-[acyl-carrier-protein] desaturase 4, chloroplastic OS=Oryza sativa subsp. japonica OX=39947 GN=Os03g0423300 PE=2 SV=1	I	Lipid transport and metabolism	predicted protein [Hordeum vulgare subsp. vulgare]
HORVU3Hr1G109930	1.65954	1.41523	1.53382	4.15445	4.06535	4.78752	0.000119538	1.33399	up	[N]	Cell motility	Cellular Component: Golgi membrane (GO:0000139);; Cellular Component: integral component of membrane (GO:0016021);; Molecular Function: transferase activity, transferring glycosyl groups (GO:0016757);; Biological Process: cell wall organization (GO:0071555);;	--	--	--	--	Glycosyltransferase like family 2;; Glycosyl transferase family group 2;; Glycosyl transferase family 2;; Glycosyl transferase family 21	Probable mannan synthase 11 OS=Oryza sativa subsp. japonica OX=39947 GN=CSLA11 PE=2 SV=1	M	Cell wall/membrane/envelope biogenesis	probable mannan synthase 11 [Aegilops tauschii subsp. tauschii]
HORVU5Hr1G013880	0.382077	0.650132	0.337075	9.80511	7.21334	9.60969	1.88186e-38	4.01782	up	Cytochrome P450	Energy production and conversion;; Inorganic ion transport and metabolism	Molecular Function: iron ion binding (GO:0005506);; Cellular Component: membrane (GO:0016020);; Molecular Function: oxidoreductase activity, acting on paired donors, with incorporation or reduction of molecular oxygen, NAD(P)H as one donor, and incorporation of one atom of oxygen (GO:0016709);; Molecular Function: heme binding (GO:0020037);; Biological Process: secondary metabolite biosynthetic p…	--	--	[Q]	Secondary metabolites biosynthesis, transport and catabolism	Cytochrome P450	Premnaspirodiene oxygenase OS=Hyoscyamus muticus OX=35626 GN=CYP71D55 PE=1 SV=1	Q	Secondary metabolites biosynthesis, transport and catabolism	predicted protein [Hordeum vulgare subsp. vulgare]
HORVU2Hr1G075090	14.6513	15.4414	17.2827	0	0.155819	0	3.12427e-73	-8.02147	down	--	--	--	--	--	--	--	--	--	--	--	predicted protein [Hordeum vulgare subsp. vulgare]
Hordeum_vulgare_newGene_19718	2.46868	2.17648	2.72586	0	0	0	3.61511e-24	#NAME?	down	--	--	--	--	--	--	--	--	FBD-associated F-box protein At5g56370 OS=Arabidopsis thaliana OX=3702 GN=At5g56370 PE=2 SV=1	--	--	hypothetical protein TRIUR3_20240 [Triticum urartu]
HORVU4Hr1G081640	1.90085	1.56503	1.15995	4.7386	5.79215	6.19949	2.41178e-06	1.9486	up	--	--	Molecular Function: serine-type endopeptidase inhibitor activity (GO:0004867);; Cellular Component: extracellular region (GO:0005576);; Biological Process: negative regulation of endopeptidase activity (GO:0010951);; Molecular Function: alpha-amylase inhibitor activity (GO:0015066);;	--	--	--	--	Protease inhibitor/seed storage/LTP family;; Cys-rich Gliadin N-terminal	Alpha-amylase/trypsin inhibitor CMd OS=Hordeum vulgare OX=4513 GN=IAT3 PE=1 SV=2	--	--	RecName: Full=Alpha-amylase/trypsin inhibitor CMd; AltName: Full=Chloroform/methanol-soluble protein CMd; Flags: Precursor
Hordeum_vulgare_newGene_49642	1.19762	0.663038	1.09939	3.70553	5.01344	4.47194	1.13389e-09	2.19834	up	[P]	Inorganic ion transport and metabolism	Molecular Function: zinc ion transmembrane transporter activity (GO:0005385);; Cellular Component: vacuolar membrane (GO:0005774);; Biological Process: response to zinc ion (GO:0010043);; Cellular Component: integral component of membrane (GO:0016021);; Biological Process: regulation of sequestering of zinc ion (GO:0061088);; Biological Process: zinc II ion transmembrane transport (GO:0071577);;	--	--	[P]	Inorganic ion transport and metabolism	Cation efflux family;; Dimerisation domain of Zinc Transporter	Metal tolerance protein 7 OS=Oryza sativa subsp. japonica OX=39947 GN=MTP7 PE=2 SV=1	P	Inorganic ion transport and metabolism	Metal tolerance protein 7 [Triticum urartu]
HORVU6Hr1G055000	1.76084	1.30742	1.57087	5.36047	4.74448	4.46137	1.26094e-06	1.71052	up	[Q]	Secondary metabolites biosynthesis, transport and catabolism	Biological Process: biosynthetic process (GO:0009058);; Molecular Function: transferase activity, transferring acyl groups other than amino-acyl groups (GO:0016747);;	--	--	--	--	Chalcone and stilbene synthases, N-terminal domain	Stilbene synthase 2 OS=Vitis vinifera OX=29760 GN=GSVIVT00004047001 PE=2 SV=2	Q	Secondary metabolites biosynthesis, transport and catabolism	predicted protein [Hordeum vulgare subsp. vulgare]
HORVU1Hr1G082320	4.20534	3.6148	4.12837	0.992144	0.874092	0.889914	6.10516e-10	-2.24356	down	--	--	Biological Process: ribosomal large subunit biogenesis (GO:0042273);;	--	--	[S]	Function unknown	Essential protein Yae1, N terminal	--	S	Function unknown	predicted protein [Hordeum vulgare subsp. vulgare]
HORVU1Hr1G059130	1.42418	1.61306	1.60538	4.64099	5.12038	7.74721	1.49094e-09	1.67724	up	--	--	Molecular Function: protein serine/threonine phosphatase activity (GO:0004722);; Biological Process: protein dephosphorylation (GO:0006470);;	--	--	[T]	Signal transduction mechanisms	Protein phosphatase 2C	Probable protein phosphatase 2C 41 OS=Arabidopsis thaliana OX=3702 GN=At3g16800 PE=2 SV=1	T	Signal transduction mechanisms	PP2C domain-containing protein, partial [Cephalotus follicularis]
Hordeum_vulgare_newGene_90446	2.06399	3.34218	2.63598	0	0	0	3.80138e-44	#NAME?	down	--	--	Cellular Component: integral component of membrane (GO:0016021);;	--	--	--	--	--	--	--	--	predicted protein [Hordeum vulgare subsp. vulgare]
HORVU4Hr1G016080	1.75129	1.38345	1.52156	3.31295	2.83019	3.02623	0.0006922	1.08006	up	[T]	Signal transduction mechanisms	Molecular Function: protein serine/threonine kinase activity (GO:0004674);; Molecular Function: ATP binding (GO:0005524);; Cellular Component: mitochondrion (GO:0005739);; Biological Process: protein phosphorylation (GO:0006468);; Cellular Component: integral component of membrane (GO:0016021);;	--	--	[T]	Signal transduction mechanisms	Protein kinase domain;; Protein tyrosine kinase;; Regulator of chromosome condensation (RCC1) repeat	Serine/threonine-protein kinase-like protein CCR4 OS=Arabidopsis thaliana OX=3702 GN=CCR4 PE=1 SV=1	T	Signal transduction mechanisms	predicted protein [Hordeum vulgare subsp. vulgare]
HORVU6Hr1G088710	1.53874	1.49315	1.62551	4.92583	4.25594	5.28219	7.13283e-09	1.76232	up	--	--	Molecular Function: protein serine/threonine kinase activity (GO:0004674);; Molecular Function: calcium ion binding (GO:0005509);; Molecular Function: ATP binding (GO:0005524);; Cellular Component: plasma membrane (GO:0005886);; Biological Process: protein phosphorylation (GO:0006468);; Biological Process: cell surface receptor signaling pathway (GO:0007166);; Cellular Component: integral compone…	--	--	--	--	Protein tyrosine kinase;; Protein kinase domain	Wall-associated receptor kinase 4 OS=Arabidopsis thaliana OX=3702 GN=WAK4 PE=2 SV=1	T	Signal transduction mechanisms	wall-associated receptor kinase 1-like [Aegilops tauschii subsp. tauschii]
Hordeum_vulgare_newGene_93194	1.36652	1.66425	1.65044	5.96609	5.87052	5.66631	2.54611e-12	1.8318	up	[J]	Translation, ribosomal structure and biogenesis	Molecular Function: carbon-nitrogen ligase activity, with glutamine as amido-N-donor (GO:0016884);;	--	--	[J]	Translation, ribosomal structure and biogenesis	Amidase	Amidase 1 OS=Oryza sativa subsp. japonica OX=39947 GN=AMI1 PE=1 SV=1	J	Translation, ribosomal structure and biogenesis	amidase 1-like [Aegilops tauschii subsp. tauschii]
HORVU3Hr1G091720	1.69415	1.39051	1.99376	0.291405	0.328673	0.778585	0.000246342	-1.7282	down	--	--	Molecular Function: binding (GO:0005488);; Biological Process: transcription, DNA-templated (GO:0006351);; Cellular Component: intracellular part (GO:0044424);;	--	--	--	--	No apical meristem (NAM) protein	NAC domain-containing protein 55 OS=Arabidopsis thaliana OX=3702 GN=NAC055 PE=2 SV=1	S	Function unknown	unnamed protein product [Triticum aestivum]
Hordeum_vulgare_newGene_85174	0.178297	0	0.52383	1.08173	1.00931	0.6556	0.000963215	2.02416	up	--	--	--	--	--	--	--	--	--	--	--	predicted protein [Hordeum vulgare subsp. vulgare]
HORVU3Hr1G111140	1.32829	2.15226	1.20671	4.2824	6.00484	6.60977	1.09547e-09	2.33733	up	--	--	Molecular Function: DNA binding (GO:0003677);; Biological Process: DNA replication (GO:0006260);; Molecular Function: transferase activity (GO:0016740);; Biological Process: cellular protein metabolic process (GO:0044267);; Cellular Component: intracellular part (GO:0044424);; Cellular Component: transferase complex (GO:1990234);;	--	--	--	--	F-box domain	Gamma-secretase subunit APH1-like OS=Arabidopsis thaliana OX=3702 GN=At2g31440 PE=2 SV=2	S	Function unknown	unnamed protein product [Triticum aestivum]
HORVU7Hr1G116810	1.33392	1.5076	1.85428	3.44605	4.40405	3.93818	0.000136232	1.4331	up	--	--	Molecular Function: aspartic-type endopeptidase activity (GO:0004190);; Biological Process: proteolysis (GO:0006508);; Biological Process: protein catabolic process (GO:0030163);;	--	--	[O]	Posttranslational modification, protein turnover, chaperones	Xylanase inhibitor N-terminal;; Eukaryotic aspartyl protease	Protein ASPARTIC PROTEASE IN GUARD CELL 1 OS=Arabidopsis thaliana OX=3702 GN=ASPG1 PE=1 SV=1	O	Posttranslational modification, protein turnover, chaperones	predicted protein, partial [Hordeum vulgare subsp. vulgare]
HORVU6Hr1G081020	3.19533	3.76664	2.73307	0.080542	0.125598	0.107811	2.20277e-17	-4.26522	down	--	--	--	--	--	[S]	Function unknown	--	--	S	Function unknown	predicted protein [Hordeum vulgare subsp. vulgare]
HORVU2Hr1G073820	0.81698	0.997064	0.901141	0	0	0	2.80658e-17	#NAME?	down	[C]	Energy production and conversion	Molecular Function: electron carrier activity (GO:0009055);; Cellular Component: chloroplast stroma (GO:0009570);; Cellular Component: chloroplast envelope (GO:0009941);; Molecular Function: ferredoxin:thioredoxin reductase activity (GO:0030385);; Molecular Function: metal ion binding (GO:0046872);; Molecular Function: 4 iron, 4 sulfur cluster binding (GO:0051539);; Biological Process: oxidation-…	K17892|3.55171e-54|bdi:100829821|K17892 ferredoxin-thioredoxin reductase catalytic chain [EC:1.8.7.2] | (RefSeq) ferredoxin-thioredoxin reductase catalytic chain, chloroplastic	--	--	--	Ferredoxin thioredoxin reductase catalytic beta chain	Ferredoxin-thioredoxin reductase catalytic chain, chloroplastic OS=Oryza sativa subsp. japonica OX=39947 GN=Os09g0249900 PE=2 SV=1	C	Energy production and conversion	ferredoxin-thioredoxin reductase catalytic chain, chloroplastic [Aegilops tauschii subsp. tauschii]
HORVU2Hr1G054370	3.02671	4.50411	2.79485	0.487732	0.609766	0.362804	8.03961e-16	-3.26725	down	--	--	--	--	--	--	--	--	--	--	--	protein DETOXIFICATION 16-like [Aegilops tauschii subsp. tauschii]
HORVU7Hr1G016130	7.61212	9.74783	9.28002	0	0	0	1.35468e-112	#NAME?	down	--	--	Biological Process: formation of translation preinitiation complex (GO:0001731);; Molecular Function: translation initiation factor activity (GO:0003743);; Cellular Component: cytosol (GO:0005829);; Cellular Component: eukaryotic translation initiation factor 3 complex (GO:0005852);; Cellular Component: plasma membrane (GO:0005886);; Biological Process: regulation of translational initiation (GO:…	K03254|0|bdi:100837986|K03254 translation initiation factor 3 subunit A | (RefSeq) eukaryotic translation initiation factor 3 subunit A	RNA transport (ko03013)	[J]	Translation, ribosomal structure and biogenesis	PCI domain	Eukaryotic translation initiation factor 3 subunit A OS=Zea mays OX=4577 GN=TIF3A1 PE=2 SV=1	J	Translation, ribosomal structure and biogenesis	eukaryotic translation initiation factor 3 subunit A-like [Aegilops tauschii subsp. tauschii]
HORVU7Hr1G038270	0.572329	0.459792	0.535121	0.092485	0	0.129999	2.33942e-05	-2.49208	down	[G]	Carbohydrate transport and metabolism	Cellular Component: integral component of plasma membrane (GO:0005887);; Biological Process: water transport (GO:0006833);; Biological Process: cellular water homeostasis (GO:0009992);; Molecular Function: silicate transmembrane transporter activity (GO:0015115);; Molecular Function: water channel activity (GO:0015250);; Molecular Function: glycerol channel activity (GO:0015254);; Biological Proc…	K09874|1.47357e-142|bdi:100834694|K09874 aquaporin NIP | (RefSeq) aquaporin NIP2-2	--	[G]	Carbohydrate transport and metabolism	Major intrinsic protein	Aquaporin NIP2-2 OS=Oryza sativa subsp. japonica OX=39947 GN=NIP2-2 PE=1 SV=1	G	Carbohydrate transport and metabolism	silicon transporter [Hordeum vulgare]
Hordeum_vulgare_newGene_10847	0	0	0	1.04483	1.72659	1.65408	2.30094e-20	Inf	up	--	--	Cellular Component: nucleus (GO:0005634);; Biological Process: transcription, DNA-templated (GO:0006351);; Molecular Function: S-adenosylmethionine-dependent methyltransferase activity (GO:0008757);; Cellular Component: plastid (GO:0009536);; Biological Process: methylation (GO:0032259);; Biological Process: developmental process (GO:0032502);;	--	--	--	--	--	Growth-regulating factor 4 OS=Oryza sativa subsp. japonica OX=39947 GN=GRF4 PE=2 SV=1	K	Transcription	growth regulating factor 3-D1 [Triticum aestivum]
HORVU5Hr1G043700	1.76309	1.45988	1.49597	1.06416	1.14172	0.862448	0.000153127	-1.43459	down	--	--	Cellular Component: integral component of membrane (GO:0016021);;	--	--	--	--	--	--	--	--	predicted protein [Hordeum vulgare subsp. vulgare]
Hordeum_vulgare_newGene_90941	4.12855	5.42572	3.10869	0	0	0	1.04464e-35	#NAME?	down	--	--	Cellular Component: integral component of membrane (GO:0016021);;	--	--	--	--	--	--	--	--	predicted protein [Hordeum vulgare subsp. vulgare]
Hordeum_vulgare_newGene_81906	1.31796	1.47174	2.06059	0.206062	0.29889	0	4.0831e-08	-3.16792	down	--	--	--	--	--	--	--	--	--	--	--	predicted protein [Hordeum vulgare subsp. vulgare]
HORVU6Hr1G058610	2.03615	0.871357	1.87307	0	0	0	1.06704e-18	#NAME?	down	--	--	--	--	--	--	--	--	--	S	Function unknown	predicted protein [Hordeum vulgare subsp. vulgare]
HORVU2Hr1G084800	1.46294	1.57124	1.70366	5.39808	6.46743	6.09229	4.30917e-07	2.0168	up	--	--	Biological Process: amino acid transmembrane transport (GO:0003333);; Cellular Component: plasma membrane (GO:0005886);; Molecular Function: amino acid transmembrane transporter activity (GO:0015171);; Cellular Component: integral component of membrane (GO:0016021);;	--	--	[E]	Amino acid transport and metabolism	Transmembrane amino acid transporter protein	Amino acid permease 3 OS=Arabidopsis thaliana OX=3702 GN=AAP3 PE=1 SV=2	E	Amino acid transport and metabolism	amino acid permease 3-like [Aegilops tauschii subsp. tauschii]
HORVU6Hr1G020330	0.200104	0.109764	0.052971	0.275024	0.614934	0.450765	0.00198949	1.77863	up	[R]	General function prediction only	Molecular Function: DNA binding (GO:0003677);; Cellular Component: nucleus (GO:0005634);; Biological Process: regulation of transcription, DNA-templated (GO:0006355);; Biological Process: auxin-activated signaling pathway (GO:0009734);;	--	--	--	--	Gamma-glutamyl cyclotransferase, AIG2-like	Auxin response factor 5 OS=Oryza sativa subsp. japonica OX=39947 GN=ARF5 PE=2 SV=2	K	Transcription	auxin response factor 5-like isoform X2 [Aegilops tauschii subsp. tauschii]
Hordeum_vulgare_newGene_47263	1.9909	1.55458	1.24737	6.2288	6.97457	6.30431	1.0861e-10	2.0846	up	[E]	Amino acid transport and metabolism	Molecular Function: L-serine ammonia-lyase activity (GO:0003941);; Molecular Function: ATP binding (GO:0005524);; Cellular Component: cytoplasm (GO:0005737);; Biological Process: L-serine metabolic process (GO:0006563);; Molecular Function: D-serine ammonia-lyase activity (GO:0008721);; Molecular Function: pyridoxal phosphate binding (GO:0030170);; Molecular Function: serine racemase activity (GO…	K12235|5.38158e-153|bdi:100839879|K12235 serine racemase [EC:5.1.1.18] | (RefSeq) serine racemase	Glycine, serine and threonine metabolism (ko00260)	[TE]	Signal transduction mechanisms;; Amino acid transport and metabolism	Pyridoxal-phosphate dependent enzyme	Serine racemase OS=Oryza sativa subsp. japonica OX=39947 GN=SERR PE=1 SV=2	E	Amino acid transport and metabolism	serine racemase [Hordeum vulgare subsp. vulgare]
Hordeum_vulgare_newGene_65233	0.054717	0.036093	0.07469	5.42009	6.66924	6.61507	7.89363e-69	7.1877	up	--	--	Cellular Component: mitochondrion (GO:0005739);; Biological Process: metabolic process (GO:0008152);; Molecular Function: hydrolase activity, acting on glycosyl bonds (GO:0016798);;	--	--	--	--	--	Probable polygalacturonase OS=Vitis vinifera OX=29760 GN=GSVIVT00026920001 PE=1 SV=1	M	Cell wall/membrane/envelope biogenesis	probable polygalacturonase [Aegilops tauschii subsp. tauschii]
HORVU1Hr1G002090	0.423084	0.502806	0.368305	8.1295	7.96615	8.8534	3.66241e-42	4.30627	up	[E]	Amino acid transport and metabolism	Biological Process: arginine catabolic process (GO:0006527);; Biological Process: spermidine biosynthetic process (GO:0008295);; Molecular Function: arginine decarboxylase activity (GO:0008792);; Biological Process: putrescine biosynthetic process from arginine (GO:0033388);;	K01583|0|obr:102700677|K01583 arginine decarboxylase [EC:4.1.1.19] | (RefSeq) arginine decarboxylase 2	Arginine and proline metabolism (ko00330)	--	--	Pyridoxal-dependent decarboxylase, pyridoxal binding domain	Arginine decarboxylase OS=Avena sativa OX=4498 GN=SPE1 PE=1 SV=1	E	Amino acid transport and metabolism	arginine decarboxylase-like [Aegilops tauschii subsp. tauschii]
HORVU2Hr1G000910	0.758341	1.24568	1.02982	0	0.055396	0.001672	8.53841e-13	-4.98005	down	--	--	Molecular Function: ATP binding (GO:0005524);; Cellular Component: mitochondrion (GO:0005739);; Cellular Component: integral component of membrane (GO:0016021);; Molecular Function: ADP binding (GO:0043531);;	--	--	--	--	--	--	--	--	Disease resistance protein RGA2 [Triticum urartu]
HORVU6Hr1G062320	1.34449	2.03274	1.44002	3.04889	3.0515	3.33716	0.00227884	1.29327	up	[I]	Lipid transport and metabolism	Cellular Component: mitochondrion (GO:0005739);;	K05607|1.46078e-139|sbi:SORBI_04g033140|K05607 methylglutaconyl-CoA hydratase [EC:4.2.1.18] | (RefSeq) SORBIDRAFT_04g033140, Sb04g033140; hypothetical protein	Valine, leucine and isoleucine degradation (ko00280)	[I]	Lipid transport and metabolism	Enoyl-CoA hydratase/isomerase	Probable enoyl-CoA hydratase 2, mitochondrial OS=Arabidopsis thaliana OX=3702 GN=At4g16800 PE=2 SV=1	I	Lipid transport and metabolism	probable enoyl-CoA hydratase 2, mitochondrial isoform X7 [Aegilops tauschii subsp. tauschii]
HORVU1Hr1G066650	2.36345	0.929432	1.53439	17.0016	16.9113	20.0687	4.78271e-31	3.39061	up	--	--	Molecular Function: serine-type endopeptidase inhibitor activity (GO:0004867);; Molecular Function: nutrient reservoir activity (GO:0045735);;	--	--	--	--	--	19 kDa globulin OS=Oryza sativa subsp. japonica OX=39947 GN=Os05g0499100 PE=1 SV=2	S	Function unknown	globulin [Hordeum vulgare]
HORVU7Hr1G114920	0.488445	0.413	0.53076	2.11661	2.83661	2.32083	4.50126e-08	2.33045	up	--	--	Molecular Function: DNA binding (GO:0003677);;	--	--	--	--	Myb-like DNA-binding domain;; Myb-like DNA-binding domain	--	S	Function unknown	uncharacterized protein LOC109778885 [Aegilops tauschii subsp. tauschii]
HORVU1Hr1G073700	1.59343	1.69058	1.62912	3.52265	3.12808	2.99251	0.00271255	1.07651	up	Cytochrome P450	Energy production and conversion;; Inorganic ion transport and metabolism	Biological Process: mRNA splicing, via spliceosome (GO:0000398);; Molecular Function: DNA binding (GO:0003677);; Molecular Function: monooxygenase activity (GO:0004497);; Molecular Function: iron ion binding (GO:0005506);; Cellular Component: spliceosomal complex (GO:0005681);; Biological Process: regulation of transcription, DNA-templated (GO:0006355);; Cellular Component: integral component of …	--	--	[QI]	Secondary metabolites biosynthesis, transport and catabolism;; Lipid transport and metabolism	Cytochrome P450	Cytochrome P450 94C1 OS=Arabidopsis thaliana OX=3702 GN=CYP94C1 PE=1 SV=1	Q	Secondary metabolites biosynthesis, transport and catabolism	predicted protein [Hordeum vulgare subsp. vulgare]
HORVU4Hr1G031220	0.005871	0	0	1.34415	5.25233	3.65089	2.47366e-05	8.88958	up	[P]	Inorganic ion transport and metabolism	Molecular Function: N,N-dimethylaniline monooxygenase activity (GO:0004499);; Cellular Component: plastid (GO:0009536);; Molecular Function: disulfide oxidoreductase activity (GO:0015036);; Biological Process: electron transport chain (GO:0022900);; Molecular Function: flavin adenine dinucleotide binding (GO:0050660);; Molecular Function: NADP binding (GO:0050661);;	--	--	[Q]	Secondary metabolites biosynthesis, transport and catabolism	Flavin-binding monooxygenase-like	Flavin-containing monooxygenase FMO GS-OX-like 4 OS=Arabidopsis thaliana OX=3702 GN=At1g62600 PE=2 SV=1	P	Inorganic ion transport and metabolism	predicted protein, partial [Hordeum vulgare subsp. vulgare]
HORVU3Hr1G026050	2.51808	1.13175	1.26934	8.50221	9.19029	8.56816	1.61184e-08	2.38414	up	--	--	--	--	--	--	--	--	--	S	Function unknown	unnamed protein product [Triticum aestivum]
Hordeum_vulgare_newGene_81451	0.90291	1.29073	1.32786	0.116071	0.067867	0.040513	7.38276e-12	-3.80624	down	--	--	Molecular Function: actin binding (GO:0003779);;	--	--	--	--	KIP1-like protein	--	S	Function unknown	kinase-interacting family protein [Aegilops tauschii subsp. tauschii]
HORVU7Hr1G097270	1.41231	1.84581	1.66728	3.84746	5.10341	5.59858	2.27469e-07	1.74284	up	--	--	Molecular Function: zinc ion transmembrane transporter activity (GO:0005385);; Cellular Component: integral component of membrane (GO:0016021);; Biological Process: zinc II ion transmembrane transport (GO:0071577);;	K14709|3.41786e-72|sita:101782436|K14709 solute carrier family 39 (zinc transporter), member 1/2/3 | (RefSeq) zinc transporter 10-like	--	[P]	Inorganic ion transport and metabolism	ZIP Zinc transporter	Zinc transporter 10 OS=Oryza sativa subsp. japonica OX=39947 GN=ZIP10 PE=3 SV=2	P	Inorganic ion transport and metabolism	Zinc transporter 10 [Triticum urartu]
HORVU5Hr1G060000	10.7048	8.90539	10.4388	0.466404	0.307453	0.227702	3.18168e-41	-4.75812	down	--	--	--	--	--	--	--	Protein of unknown function (DUF1313)	Protein ELF4-LIKE 4 OS=Arabidopsis thaliana OX=3702 GN=EFL4 PE=2 SV=1	S	Function unknown	hypothetical protein TRIUR3_30694 [Triticum urartu]
Hordeum_vulgare_newGene_26954	0.558134	0.397546	0.706752	0	0	0	4.75867e-19	#NAME?	down	--	--	Cellular Component: integral component of membrane (GO:0016021);;	--	--	--	--	--	--	--	--	predicted protein [Hordeum vulgare subsp. vulgare]
HORVU1Hr1G017740	0.910317	2.26865	1.75576	6.06887	5.10436	5.65133	1.0382e-12	2.0743	up	[C]	Energy production and conversion	Biological Process: tricarboxylic acid cycle (GO:0006099);; Molecular Function: phosphoenolpyruvate carboxylase activity (GO:0008964);; Biological Process: carbon fixation (GO:0015977);;	K01595|2.08179e-62|zma:100384708|K01595 phosphoenolpyruvate carboxylase [EC:4.1.1.31] | (RefSeq) GRMZM2G110714; uncharacterized LOC100384708	Pyruvate metabolism (ko00620);; Carbon fixation in photosynthetic organisms (ko00710);; Carbon metabolism (ko01200)	--	--	Phosphoenolpyruvate carboxylase	Phosphoenolpyruvate carboxylase, housekeeping isozyme OS=Saccharum hybrid OX=15819 PE=3 SV=1	C	Energy production and conversion	predicted protein [Hordeum vulgare subsp. vulgare]
Hordeum_vulgare_newGene_44426	0.216206	0.205032	0.150683	1.05616	0.799963	0.476389	0.00658717	1.95477	up	--	--	--	--	--	--	--	--	--	--	--	uncharacterized protein LOC109744909 [Aegilops tauschii subsp. tauschii]
HORVU6Hr1G012800	1.54562	2.60758	1.9104	0.76763	0.634487	0.943901	0.00569208	-1.26033	down	--		Molecular Function: protein serine/threonine kinase activity (GO:0004674);; Molecular Function: ATP binding (GO:0005524);; Biological Process: protein phosphorylation (GO:0006468);; Cellular Component: plastid (GO:0009536);; Molecular Function: amino acid binding (GO:0016597);;	--	--	[T]	Signal transduction mechanisms	Protein tyrosine kinase;; Protein kinase domain	Serine/threonine-protein kinase STY46 OS=Arabidopsis thaliana OX=3702 GN=STY46 PE=1 SV=1	T	Signal transduction mechanisms	predicted protein [Hordeum vulgare subsp. vulgare]
HORVU4Hr1G088890	0.121987	0.189463	0.096947	0.827062	0.640027	0.961993	1.44616e-06	2.61781	up	[E]	Amino acid transport and metabolism	Molecular Function: transporter activity (GO:0005215);; Biological Process: oligopeptide transport (GO:0006857);; Cellular Component: integral component of membrane (GO:0016021);;	--	--	[E]	Amino acid transport and metabolism	POT family	Protein NRT1/ PTR FAMILY 8.1 OS=Arabidopsis thaliana OX=3702 GN=NPF8.1 PE=1 SV=1	E	Amino acid transport and metabolism	protein NRT1/ PTR FAMILY 8.2-like [Aegilops tauschii subsp. tauschii]
HORVU6Hr1G021250	72.1469	99.8619	117.33	0.026874	0.026949	0.014596	4.29162e-58	-11.0417	down	--	--	Cellular Component: nucleosome (GO:0000786);; Cellular Component: nuclear chromatin (GO:0000790);; Molecular Function: DNA binding (GO:0003677);; Biological Process: chromatin silencing (GO:0006342);; Molecular Function: protein heterodimerization activity (GO:0046982);;	K11251|5.59591e-45|sbi:SORBI_02g030950|K11251 histone H2A | (RefSeq) SORBIDRAFT_02g030950, Sb02g030950; hypothetical protein	--	[B]	Chromatin structure and dynamics	C-terminus of histone H2A;; Core histone H2A/H2B/H3/H4;; Histone-like transcription factor (CBF/NF-Y) and archaeal histone	Histone H2A.2.2 OS=Triticum aestivum OX=4565 PE=1 SV=1	B	Chromatin structure and dynamics	predicted protein [Hordeum vulgare subsp. vulgare]
Hordeum_vulgare_newGene_48138	0	0	0	1.20492	1.80909	2.1739	2.49427e-22	Inf	up	--	--	--	--	--	--	--	--	--	--	--	uncharacterized protein KIAA1522-like [Aegilops tauschii subsp. tauschii]
HORVU2Hr1G072410	1.59344	2.64464	1.26969	0.295452	0.611377	0.396591	0.000295347	-1.89544	down	--	--	Molecular Function: catalytic activity (GO:0003824);; Cellular Component: integral component of membrane (GO:0016021);;	--	--	--	--	FBD	--	S	Function unknown	predicted protein [Hordeum vulgare subsp. vulgare]
HORVU1Hr1G078300	0.793705	0.665385	1.36323	0.103362	0.119534	0.1316	1.94112e-07	-2.5801	down	[M]	Cell wall/membrane/envelope biogenesis	Molecular Function: protein serine/threonine kinase activity (GO:0004674);; Molecular Function: ATP binding (GO:0005524);; Biological Process: protein phosphorylation (GO:0006468);; Cellular Component: integral component of membrane (GO:0016021);;	--	--	--	--	Carbohydrate-binding protein of the ER;; Protein tyrosine kinase;; Protein kinase domain;; Leucine rich repeat;; Leucine Rich Repeat	Senescence-induced receptor-like serine/threonine-protein kinase OS=Arabidopsis thaliana OX=3702 GN=SIRK PE=2 SV=1	T	Signal transduction mechanisms	predicted protein, partial [Hordeum vulgare subsp. vulgare]
Hordeum_vulgare_newGene_28188	0	0	0	2.6096	6.54344	5.77686	3.50186e-15	Inf	up	--	--	--	--	--	--	--	--	--	--	--	predicted protein [Hordeum vulgare subsp. vulgare]
Hordeum_vulgare_newGene_64637	0.784845	1.1962	0.96852	0.139335	0.072684	0.185507	8.12126e-08	-2.55591	down	--	--	Molecular Function: DNA binding (GO:0003677);; Cellular Component: nucleus (GO:0005634);; Biological Process: regulation of transcription, DNA-templated (GO:0006355);; Biological Process: auxin-activated signaling pathway (GO:0009734);;	--	--	--	--	--	Auxin response factor 10 OS=Oryza sativa subsp. japonica OX=39947 GN=ARF10 PE=2 SV=3	--	--	predicted protein [Hordeum vulgare subsp. vulgare]
Hordeum_vulgare_newGene_68241	0.022449	0	0	14.7969	10.9618	15.2203	1.77059e-80	10.2768	up	--	--	Molecular Function: zinc ion binding (GO:0008270);;	--	--	[R]	General function prediction only	--	--	S	Function unknown	PREDICTED: uncharacterized protein LOC100826983 isoform X1 [Brachypodium distachyon]
HORVU7Hr1G055180	1.05343	1.9612	1.16259	0.28	0.649344	0.297606	0.00582556	-1.53703	down	--	--	Molecular Function: protein dimerization activity (GO:0046983);;	--	--	--	--	Helix-loop-helix DNA-binding domain	Transcription factor bHLH137 OS=Arabidopsis thaliana OX=3702 GN=BHLH137 PE=1 SV=1	K	Transcription	transcription factor bHLH137-like [Aegilops tauschii subsp. tauschii]
Hordeum_vulgare_newGene_80126	1.15953	1.39338	2.24946	0	0	0	1.22849e-12	#NAME?	down	--	--	--	--	--	--	--	--	--	--	--	predicted protein [Hordeum vulgare subsp. vulgare]
HORVU6Hr1G069780	17.1646	21.3316	16.8755	0	0	0	1.15326e-155	#NAME?	down	--	--	Molecular Function: peptidase activity (GO:0008233);; Cellular Component: intracellular membrane-bounded organelle (GO:0043231);;	--	--	--	--	--	--	S	Function unknown	uncharacterized protein LOC109751239 isoform X9 [Aegilops tauschii subsp. tauschii]
Hordeum_vulgare_newGene_82242	0	0	0	1.11538	1.22406	1.34865	9.81526e-27	Inf	up	--	--	Cellular Component: integral component of membrane (GO:0016021);;	--	--	[GE]	Carbohydrate transport and metabolism;; Amino acid transport and metabolism	Triose-phosphate Transporter family	UDP-galactose transporter 1 OS=Arabidopsis thaliana OX=3702 GN=UDP-GALT1 PE=2 SV=1	S	Function unknown	predicted protein [Hordeum vulgare subsp. vulgare]
HORVU6Hr1G003000	0	0	0	0.963192	1.24943	0.855769	8.57138e-19	Inf	up	--	--	--	--	--	--	--	F-box domain	--	--	--	putative F-box protein At5g42430 [Aegilops tauschii subsp. tauschii]
HORVU1Hr1G013660	1.85427	1.89036	1.98307	0	0	0	4.83424e-22	#NAME?	down	--	--	Molecular Function: DNA binding (GO:0003677);; Molecular Function: hydrolase activity, acting on ester bonds (GO:0016788);; Biological Process: cell division (GO:0051301);;	--	--	--	--	Plant transposon protein	--	S	Function unknown	predicted protein [Hordeum vulgare subsp. vulgare]
HORVU6Hr1G085540	2.20552	2.66502	1.59712	0.367684	0.319728	0.452166	3.72134e-06	-2.37081	down	--	--	--	--	--	[K]	Transcription	SRF-type transcription factor (DNA-binding and dimerisation domain)	Agamous-like MADS-box protein AGL80 OS=Arabidopsis thaliana OX=3702 GN=AGL80 PE=1 SV=1	K	Transcription	agamous-like MADS-box protein AGL80 [Aegilops tauschii subsp. tauschii]
HORVU5Hr1G075390	0.723768	0.625318	0.554367	0	0.093988	0.130001	5.13563e-07	-2.85104	down	--	--	Cellular Component: integral component of membrane (GO:0016021);; Biological Process: oxidation-reduction process (GO:0055114);;	--	--	[T]	Signal transduction mechanisms	Protein of unknown function (DUF568)	Cytochrome b561 and DOMON domain-containing protein At5g35735 OS=Arabidopsis thaliana OX=3702 GN=At5g35735 PE=2 SV=1	S	Function unknown	predicted protein [Hordeum vulgare subsp. vulgare]
HORVU1Hr1G001020	2.05472	1.46509	1.41679	13.0135	12.1452	10.3105	1.95203e-17	2.93885	up	--	--	Molecular Function: nutrient reservoir activity (GO:0045735);;	--	--	--	--	Cys-rich Gliadin N-terminal;; Protease inhibitor/seed storage/LTP family	B3-hordein (Fragment) OS=Hordeum vulgare OX=4513 PE=1 SV=1	--	--	RecName: Full=B3-hordein
HORVU7Hr1G072140	1.80315	1.28795	1.86564	4.79066	4.78561	3.78435	8.10831e-06	1.57735	up	Cytochrome P450	Energy production and conversion;; Inorganic ion transport and metabolism	Molecular Function: iron ion binding (GO:0005506);; Cellular Component: integral component of membrane (GO:0016021);; Molecular Function: oxidoreductase activity, acting on paired donors, with incorporation or reduction of molecular oxygen, NAD(P)H as one donor, and incorporation of one atom of oxygen (GO:0016709);; Molecular Function: heme binding (GO:0020037);; Biological Process: secondary met…	--	--	[Q]	Secondary metabolites biosynthesis, transport and catabolism	Cytochrome P450	Cytochrome P450 89A2 OS=Arabidopsis thaliana OX=3702 GN=CYP89A2 PE=2 SV=2	Q	Secondary metabolites biosynthesis, transport and catabolism	predicted protein [Hordeum vulgare subsp. vulgare]
HORVU3Hr1G075920	1.90489	1.53591	1.51998	5.37544	5.84958	4.7198	1.40319e-09	1.88128	up	[C]	Energy production and conversion	Cellular Component: extracellular space (GO:0005615);; Biological Process: cytokinin metabolic process (GO:0009690);; Molecular Function: oxidoreductase activity, acting on CH-OH group of donors (GO:0016614);; Molecular Function: cytokinin dehydrogenase activity (GO:0019139);; Biological Process: electron transport chain (GO:0022900);; Molecular Function: flavin adenine dinucleotide binding (GO:0…	K00279|0|osa:4327887|K00279 cytokinin dehydrogenase [EC:1.5.99.12] | (RefSeq) CKX5, OsCKX5, P0413G02.1; cytokinin dehydrogenase 5	Zeatin biosynthesis (ko00908)	[C]	Energy production and conversion	Cytokinin dehydrogenase 1, FAD and cytokinin binding;; FAD binding domain	Cytokinin dehydrogenase 5 OS=Oryza sativa subsp. japonica OX=39947 GN=CKX5 PE=2 SV=1	C	Energy production and conversion	predicted protein [Hordeum vulgare subsp. vulgare]
Hordeum_vulgare_newGene_18950	12.0109	11.2315	13.7239	0	0	0	2.36882e-64	#NAME?	down	--	--	--	--	--	--	--	--	--	--	--	uncharacterized protein LOC109749019 [Aegilops tauschii subsp. tauschii]
Hordeum_vulgare_newGene_44305	2.05254	2.21936	2.13315	0	0	0	6.35822e-47	#NAME?	down	--	--	Molecular Function: cyclin-dependent protein serine/threonine kinase activity (GO:0004693);; Molecular Function: ATP binding (GO:0005524);; Biological Process: protein phosphorylation (GO:0006468);; Molecular Function: RNA polymerase II carboxy-terminal domain kinase activity (GO:0008353);; Cellular Component: plastid (GO:0009536);; Biological Process: cell division (GO:0051301);; Biological Proc…	K02206|5.62165e-39|bdi:100829615|K02206 cyclin-dependent kinase 2 [EC:2.7.11.22] | (RefSeq) cyclin-dependent kinase A-2	--	[R]	General function prediction only	Protein kinase domain	Cyclin-dependent kinase A-2 OS=Oryza sativa subsp. japonica OX=39947 GN=CDKA-2 PE=2 SV=1	T	Signal transduction mechanisms	predicted protein [Hordeum vulgare subsp. vulgare]
HORVU3Hr1G034100	3.42183	2.48262	3.29672	0.426601	0.251778	0.366603	9.14236e-12	-3.01467	down	[G]	Carbohydrate transport and metabolism	Cellular Component: extracellular region (GO:0005576);; Cellular Component: cell wall (GO:0005618);; Cellular Component: plasmodesma (GO:0009506);; Biological Process: plasmodesmata-mediated intercellular transport (GO:0010497);; Molecular Function: manganese ion binding (GO:0030145);; Biological Process: oxalate metabolic process (GO:0033609);; Molecular Function: nutrient reservoir activity (GO…	--	--	--	--	--	Germin-like protein 5-1 OS=Oryza sativa subsp. japonica OX=39947 GN=Os05g0277500 PE=2 SV=1	S	Function unknown	germin-like protein 6a [Hordeum vulgare subsp. vulgare]
Hordeum_vulgare_newGene_45346	1.38733	1.91813	1.69303	0	0	0	3.79567e-22	#NAME?	down	--	--	Molecular Function: magnesium ion binding (GO:0000287);; Molecular Function: phospholipid-translocating ATPase activity (GO:0004012);; Molecular Function: ATP binding (GO:0005524);; Molecular Function: zinc ion binding (GO:0008270);; Cellular Component: integral component of membrane (GO:0016021);; Biological Process: phospholipid translocation (GO:0045332);;	--	--	--	--	--	--	S	Function unknown	hypothetical protein TRIUR3_19949 [Triticum urartu]
HORVU1Hr1G066080	2.29228	3.15286	3.62619	0.732057	0.602999	0.870404	0.000330986	-1.77548	down	--	--	--	--	--	--	--	--	--	S	Function unknown	hypothetical protein BRADI_2g20670v3 [Brachypodium distachyon]
Hordeum_vulgare_newGene_81789	0	0	0	3.9397	3.93049	5.05556	9.22314e-31	Inf	up	--	--	--	K15362|5.35648e-07|bdi:100829852|K15362 fanconi anemia group J protein [EC:3.6.4.12] | (RefSeq) Fanconi anemia group J protein homolog	--	--	--	--	--	L	Replication, recombination and repair	Fanconi anemia group J protein homolog [Aegilops tauschii subsp. tauschii]
HORVU5Hr1G075660	1.97332	1.40274	1.59027	4.39225	3.13375	3.76067	0.000267533	1.28887	up	[M]	Cell wall/membrane/envelope biogenesis	Cellular Component: mitochondrion (GO:0005739);; Biological Process: carbohydrate metabolic process (GO:0005975);; Cellular Component: integral component of membrane (GO:0016021);; Molecular Function: racemase and epimerase activity, acting on carbohydrates and derivatives (GO:0016857);; Molecular Function: coenzyme binding (GO:0050662);;	K08679|0|bdi:100838738|K08679 UDP-glucuronate 4-epimerase [EC:5.1.3.6] | (RefSeq) UDP-glucuronate 4-epimerase 6-like	Starch and sucrose metabolism (ko00500);; Amino sugar and nucleotide sugar metabolism (ko00520)	[M]	Cell wall/membrane/envelope biogenesis	NAD dependent epimerase/dehydratase family;; GDP-mannose 4,6 dehydratase;; RmlD substrate binding domain;; 3-beta hydroxysteroid dehydrogenase/isomerase family;; Polysaccharide biosynthesis protein	UDP-glucuronate 4-epimerase 6 OS=Arabidopsis thaliana OX=3702 GN=GAE6 PE=1 SV=1	M	Cell wall/membrane/envelope biogenesis	predicted protein [Hordeum vulgare subsp. vulgare]
HORVU1Hr1G041720	1.28503	2.32606	1.36416	8.41602	10.871	9.74563	9.06882e-19	2.67929	up	--	--	Cellular Component: integral component of membrane (GO:0016021);;	K15285|0|bdi:100843893|K15285 solute carrier family 35, member E3 | (RefSeq) uncharacterized membrane protein At1g06890-like	--	[GE]	Carbohydrate transport and metabolism;; Amino acid transport and metabolism	Triose-phosphate Transporter family	UDP-xylose transporter 1 OS=Arabidopsis thaliana OX=3702 GN=UXT1 PE=1 SV=1	S	Function unknown	predicted protein [Hordeum vulgare subsp. vulgare]
HORVU5Hr1G054190	0	0	0	3.74279	3.17101	4.06153	1.20039e-19	Inf	up	--	--	--	--	--	--	--	--	--	--	--	predicted protein [Hordeum vulgare subsp. vulgare]
Hordeum_vulgare_newGene_87272	0.749401	1.30561	0.798724	0.02004	0	0.027963	8.0921e-10	-5.37157	down	[L]	Replication, recombination and repair	Biological Process: telomere maintenance (GO:0000723);; Molecular Function: DNA helicase activity (GO:0003678);; Molecular Function: ATP binding (GO:0005524);; Biological Process: DNA repair (GO:0006281);; Cellular Component: plastid (GO:0009536);; Biological Process: DNA duplex unwinding (GO:0032508);;	--	--	[D]	Cell cycle control, cell division, chromosome partitioning	PIF1-like helicase;; AAA domain;; Helitron helicase-like domain at N-terminus	--	L	Replication, recombination and repair	uncharacterized protein LOC109770761 [Aegilops tauschii subsp. tauschii]
Hordeum_vulgare_newGene_6891	7.43002	9.56409	7.76423	0.232205	0.310614	0.264696	6.56681e-34	-4.66186	down	--	--	--	--	--	--	--	--	--	S	Function unknown	cytochrome b561 domain-containing protein At2g30890-like [Aegilops tauschii subsp. tauschii]
Hordeum_vulgare_newGene_93210	1.35968	1.03717	1.04043	0	0	0	6.1145e-18	#NAME?	down	--	--	--	--	--	--	--	--	--	--	--	predicted protein [Hordeum vulgare subsp. vulgare]
HORVU3Hr1G028080	1.44952	1.84949	1.68331	3.46562	3.84054	3.77277	0.00154434	1.27646	up	Phospholipase/lecithinase/hemolysin	Inorganic ion transport and metabolism	Molecular Function: hydrolase activity, acting on ester bonds (GO:0016788);;	K21026|0|obr:102713945|K21026 acetylajmaline esterase [EC:3.1.1.80] | (RefSeq) GDSL esterase/lipase At5g45910-like	--	--	--	GDSL-like Lipase/Acylhydrolase	GDSL esterase/lipase At5g45910 OS=Arabidopsis thaliana OX=3702 GN=At5g45910 PE=2 SV=1	S	Function unknown	predicted protein, partial [Hordeum vulgare subsp. vulgare]
HORVU6Hr1G079670	1.47054	1.65319	1.90191	4.50333	3.86134	4.2281	0.00349154	1.41146	up	--	--	Biological Process: DNA repair (GO:0006281);; Molecular Function: zinc ion binding (GO:0008270);; Biological Process: photomorphogenesis (GO:0009640);; Biological Process: shade avoidance (GO:0009641);; Biological Process: entrainment of circadian clock (GO:0009649);; Biological Process: regulation of stomatal movement (GO:0010119);; Biological Process: protein ubiquitination (GO:0016567);; Cellu…	K10143|1.61274e-35|osa:4330868|K10143 E3 ubiquitin-protein ligase RFWD2 [EC:2.3.2.27] | (RefSeq) COP1, OJ1353_F08.9-2, PPS, rCOP1; E3 ubiquitin-protein ligase COP1	Ubiquitin mediated proteolysis (ko04120);; Circadian rhythm - plant (ko04712)	[T]	Signal transduction mechanisms	Zinc finger, C3HC4 type (RING finger);; Zinc finger, C3HC4 type (RING finger);; Zinc finger, C3HC4 type (RING finger)	E3 ubiquitin-protein ligase COP1 OS=Arabidopsis thaliana OX=3702 GN=COP1 PE=1 SV=2	O	Posttranslational modification, protein turnover, chaperones	COP1 [Oryza sativa Japonica Group]
HORVU4Hr1G002650	0.277693	0.559671	0.163301	3.82339	4.56318	2.76477	1.60323e-15	3.5228	up	--	--	Cellular Component: membrane (GO:0016020);;	--	--	--	--	Thaumatin family	Zeamatin OS=Zea mays OX=4577 GN=Zlp PE=1 SV=2	S	Function unknown	predicted protein [Hordeum vulgare subsp. vulgare]
HORVU3Hr1G080370	1.63496	1.57489	1.89469	3.12986	3.61224	4.16781	0.00587875	1.20824	up	--	--	Cellular Component: mitochondrion (GO:0005739);; Molecular Function: uniporter activity (GO:0015292);; Cellular Component: integral component of membrane (GO:0016021);; Biological Process: transmembrane transport (GO:0055085);;	K20858|1.29821e-97|obr:102722454|K20858 calcium uniporter protein, mitochondrial | (RefSeq) calcium uniporter protein 5, mitochondrial-like	--	[R]	General function prediction only	Mitochondrial calcium uniporter	Calcium uniporter protein 5, mitochondrial OS=Arabidopsis thaliana OX=3702 GN=At1g57610 PE=2 SV=1	S	Function unknown	predicted protein, partial [Hordeum vulgare subsp. vulgare]
HORVU5Hr1G010240	1.68093	1.98114	1.47251	10.5397	11.8603	4.72946	0.000494538	2.50023	up	--	--	--	--	--	--	--	--	--	S	Function unknown	uncharacterized protein LOC109768652 [Aegilops tauschii subsp. tauschii]
HORVU5Hr1G010360	1.6609	2.07942	1.42658	10.052	11.2719	17.0541	1.47136e-08	2.99391	up	--	--	--	--	--	--	--	--	--	S	Function unknown	predicted protein [Hordeum vulgare subsp. vulgare]
HORVU3Hr1G068240	0.159035	0.473893	0.463911	3.58317	3.20889	3.19568	2.6768e-08	3.14013	up	--	--	Cellular Component: nucleosome (GO:0000786);; Molecular Function: DNA binding (GO:0003677);; Cellular Component: nucleus (GO:0005634);; Molecular Function: protein heterodimerization activity (GO:0046982);;	K11251|3.03943e-25|crb:CARUB_v10027312mg|K11251 histone H2A | (RefSeq) hypothetical protein	--	[B]	Chromatin structure and dynamics	C-terminus of histone H2A	Protein H2A.6 OS=Triticum aestivum OX=4565 GN=H2A-3 PE=2 SV=3	B	Chromatin structure and dynamics	predicted protein [Hordeum vulgare subsp. vulgare]
HORVU6Hr1G005900	0	0.053346	0.136241	1.54529	1.35826	1.71476	7.3828e-16	4.61342	up	[I]	Lipid transport and metabolism	Biological Process: metabolic process (GO:0008152);; Molecular Function: hydrolase activity (GO:0016787);;	--	--	[V]	Defense mechanisms	alpha/beta hydrolase fold;; Carboxylesterase family	2-hydroxyisoflavanone dehydratase OS=Glycyrrhiza echinata OX=46348 GN=HIDM PE=1 SV=1	I	Lipid transport and metabolism	predicted protein [Hordeum vulgare subsp. vulgare]
HORVU6Hr1G028850	1.62933	1.68838	1.86032	3.58059	3.30525	3.45468	0.00467293	1.09567	up	--	--	Molecular Function: protein binding (GO:0005515);; Cellular Component: intracellular (GO:0005622);; Cellular Component: integral component of membrane (GO:0016021);; Biological Process: vesicle-mediated transport (GO:0016192);; Biological Process: membrane fusion (GO:0061025);;	--	--	--	--	Syntaxin	--	U	Intracellular trafficking, secretion, and vesicular transport	predicted protein [Hordeum vulgare subsp. vulgare]
HORVU7Hr1G002670	1.93418	1.82775	1.42426	4.02689	3.2144	3.72145	0.00178565	1.15825	up	--	--	--	--	--	--	--	F-box domain	Putative F-box protein At3g10240 OS=Arabidopsis thaliana OX=3702 GN=At3g10240 PE=4 SV=1	S	Function unknown	F-box protein At5g07610-like [Aegilops tauschii subsp. tauschii]
HORVU4Hr1G009440	0.902454	2.69793	1.65277	5.06782	6.16696	5.9972	1.78398e-05	1.36967	up	--	--	Cellular Component: nucleus (GO:0005634);; Molecular Function: protein dimerization activity (GO:0046983);;	--	--	--	--	Helix-loop-helix DNA-binding domain	Transcription factor bHLH25 OS=Arabidopsis thaliana OX=3702 GN=BHLH25 PE=2 SV=2	K	Transcription	predicted protein [Hordeum vulgare subsp. vulgare]
HORVU4Hr1G013460	2.04088	1.08929	2.14489	3.17514	3.93894	4.10671	0.00403924	1.18607	up	--	--	Molecular Function: transcription factor activity, sequence-specific DNA binding (GO:0003700);; Cellular Component: nucleus (GO:0005634);; Molecular Function: sequence-specific DNA binding (GO:0043565);; Molecular Function: transcription regulatory region DNA binding (GO:0044212);; Molecular Function: metal ion binding (GO:0046872);;	--	--	[R]	General function prediction only	C2H2-type zinc finger;; C2H2-type zinc finger;; Zinc-finger double-stranded RNA-binding	Zinc finger protein 1 OS=Triticum aestivum OX=4565 PE=2 SV=1	S	Function unknown	predicted protein [Hordeum vulgare subsp. vulgare]
Hordeum_vulgare_newGene_76113	0	0	0	0.693906	0.728318	0.884957	5.01357e-23	Inf	up	--	--	Cellular Component: integral component of membrane (GO:0016021);;	--	--	--	--	--	--	--	--	predicted protein [Hordeum vulgare subsp. vulgare]
HORVU5Hr1G122250	1.56221	1.75802	1.97077	18.9381	19.7529	25.0543	7.78751e-35	3.71133	up	--	--	--	--	--	--	--	F-box domain	--	S	Function unknown	predicted protein [Hordeum vulgare subsp. vulgare]
HORVU5Hr1G103130	0	0.014041	0	2.24607	2.08691	2.04456	1.43449e-41	8.04694	up	--	--	Molecular Function: transaminase activity (GO:0008483);; Biological Process: biosynthetic process (GO:0009058);; Cellular Component: integral component of membrane (GO:0016021);; Molecular Function: 1-aminocyclopropane-1-carboxylate synthase activity (GO:0016847);; Molecular Function: pyridoxal phosphate binding (GO:0030170);;	K14270|3.6721e-20|sbi:SORBI_10g001990|K14270 aminotransferase | (RefSeq) SORBIDRAFT_10g001990, Sb10g001990; hypothetical protein	--	[T]	Signal transduction mechanisms	Aminotransferase class I and II	Probable aminotransferase ACS12 OS=Arabidopsis thaliana OX=3702 GN=ACS12 PE=2 SV=2	E	Amino acid transport and metabolism	predicted protein [Hordeum vulgare subsp. vulgare]
Hordeum_vulgare_newGene_2527	1.81129	1.57216	1.90927	3.55808	3.06462	3.66779	0.00896921	1.06174	up	--	--	Cellular Component: endosome (GO:0005768);; Cellular Component: vacuolar membrane (GO:0005774);; Cellular Component: trans-Golgi network (GO:0005802);; Molecular Function: S-adenosylmethionine-dependent methyltransferase activity (GO:0008757);; Biological Process: methylation (GO:0032259);;	--	--	--	--	--	Probable methyltransferase PMT11 OS=Arabidopsis thaliana OX=3702 GN=At2g39750 PE=2 SV=1	S	Function unknown	putative methyltransferase PMT11 [Triticum urartu]
HORVU3Hr1G031770	8.31891	6.66159	9.59616	0.490145	0	0	2.61992e-21	-5.46271	down	--	--	Cellular Component: chloroplast thylakoid membrane (GO:0009535);; Cellular Component: integral component of membrane (GO:0016021);;	--	--	--	--	--	Stress enhanced protein 1, chloroplastic OS=Arabidopsis thaliana OX=3702 GN=SEP1 PE=2 SV=1	S	Function unknown	predicted protein [Hordeum vulgare subsp. vulgare]
HORVU1Hr1G017470	1.83005	1.96267	1.54425	3.73259	3.73343	3.308	0.00358581	1.16536	up	--	--	Molecular Function: calcium ion binding (GO:0005509);; Cellular Component: endoplasmic reticulum membrane (GO:0005789);; Cellular Component: plastid (GO:0009536);; Cellular Component: integral component of membrane (GO:0016021);;	--	--	[U]	Intracellular trafficking, secretion, and vesicular transport	Reticulon	Reticulon-like protein B1 OS=Arabidopsis thaliana OX=3702 GN=RTNLB1 PE=1 SV=1	U	Intracellular trafficking, secretion, and vesicular transport	predicted protein [Hordeum vulgare subsp. vulgare]
Hordeum_vulgare_newGene_61671	7.00159	7.88657	7.00511	0	0	0	2.94308e-104	#NAME?	down	--	--	Cellular Component: integral component of membrane (GO:0016021);;	--	--	--	--	--	--	--	--	predicted protein [Hordeum vulgare subsp. vulgare]
HORVU2Hr1G007490	3.96708	4.27545	3.4541	0.136646	0.147344	0.098348	4.75123e-33	-4.81109	down	--	--	--	--	--	--	--	--	Flowering-promoting factor 1-like protein 5 OS=Oryza sativa subsp. japonica OX=39947 GN=Os07g0671000 PE=3 SV=1	S	Function unknown	predicted protein [Hordeum vulgare subsp. vulgare]
HORVU3Hr1G065620	0.342976	0.249702	0.166239	1.58356	2.10859	1.26564	8.31294e-10	2.77535	up	[T]	Signal transduction mechanisms	Molecular Function: signal transducer, downstream of receptor, with serine/threonine kinase activity (GO:0004702);; Molecular Function: ATP binding (GO:0005524);; Cellular Component: mitochondrion (GO:0005739);; Cellular Component: membrane (GO:0016020);; Biological Process: signal transduction by protein phosphorylation (GO:0023014);;	--	--	[T]	Signal transduction mechanisms	Protein kinase domain;; Protein tyrosine kinase;; Phosphotransferase enzyme family	Mitogen-activated protein kinase kinase kinase 17 OS=Arabidopsis thaliana OX=3702 GN=MAPKKK17 PE=1 SV=1	T	Signal transduction mechanisms	mitogen-activated protein kinase kinase kinase 3-like [Aegilops tauschii subsp. tauschii]
Hordeum_vulgare_newGene_47262	0.24495	0.329415	0.464931	3.0331	2.77912	2.90922	5.22939e-11	3.09976	up	[E]	Amino acid transport and metabolism	Molecular Function: L-serine ammonia-lyase activity (GO:0003941);; Molecular Function: ATP binding (GO:0005524);; Cellular Component: cytoplasm (GO:0005737);; Biological Process: L-serine metabolic process (GO:0006563);; Molecular Function: D-serine ammonia-lyase activity (GO:0008721);; Molecular Function: pyridoxal phosphate binding (GO:0030170);; Molecular Function: serine racemase activity (GO…	K12235|1.9148e-89|bdi:100839879|K12235 serine racemase [EC:5.1.1.18] | (RefSeq) serine racemase	Glycine, serine and threonine metabolism (ko00260)	[TE]	Signal transduction mechanisms;; Amino acid transport and metabolism	--	Serine racemase OS=Oryza sativa subsp. japonica OX=39947 GN=SERR PE=1 SV=2	E	Amino acid transport and metabolism	serine racemase [Hordeum vulgare subsp. vulgare]
HORVU3Hr1G109630	2.13168	1.09585	2.13345	6.45042	6.29715	9.73363	9.92978e-06	2.15397	up	--	--	--	--	--	--	--	--	--	S	Function unknown	hypothetical protein TRIUR3_18627 [Triticum urartu]
HORVU3Hr1G030840	1.97997	1.59748	1.78757	4.10722	4.87161	3.839	7.68351e-11	1.96306	up	[V]	Defense mechanisms	Cellular Component: mitochondrion (GO:0005739);; Cellular Component: integral component of membrane (GO:0016021);; Biological Process: transmembrane transport (GO:0055085);;	--	--	--	--	Voltage-dependent anion channel	S-type anion channel SLAH3 OS=Arabidopsis thaliana OX=3702 GN=SLAH3 PE=1 SV=1	P	Inorganic ion transport and metabolism	predicted protein [Hordeum vulgare subsp. vulgare]
HORVU3Hr1G074000	1.50935	2.67393	1.1937	5.43631	4.0847	3.30964	0.000652558	1.33142	up	[O]	Posttranslational modification, protein turnover, chaperones	Molecular Function: glutathione transferase activity (GO:0004364);; Cellular Component: cytoplasm (GO:0005737);; Biological Process: glutathione metabolic process (GO:0006749);;	K00799|4.30729e-80|bdi:100831129|K00799 glutathione S-transferase [EC:2.5.1.18] | (RefSeq) glutathione S-transferase 1	Glutathione metabolism (ko00480)	[O]	Posttranslational modification, protein turnover, chaperones	Glutathione S-transferase, C-terminal domain;; Glutathione S-transferase, C-terminal domain	Glutathione S-transferase 1 OS=Zea mays OX=4577 GN=GST1 PE=1 SV=4	O	Posttranslational modification, protein turnover, chaperones	predicted protein [Hordeum vulgare subsp. vulgare]
HORVU1Hr1G018340	0	0	0	10.8959	9.1365	8.31735	2.10307e-21	Inf	up	--	--	--	K11279|1.34824e-08|zma:542588|K11279 nucleosome assembly protein 1-like 1 | (RefSeq) si946054f08, GRMZM2G121186, nfa102; uncharacterized LOC542588	--	--	--	--	Nucleosome assembly protein 1;2 OS=Oryza sativa subsp. indica OX=39946 GN=NAP1;2 PE=1 SV=1	S	Function unknown	predicted protein [Hordeum vulgare subsp. vulgare]
Hordeum_vulgare_newGene_86482	0.389544	0.309076	0.221597	1.19135	1.00253	1.20081	3.619e-05	1.97062	up	--	--	--	--	--	--	--	--	--	--	--	lamin-C-like [Aegilops tauschii subsp. tauschii]
HORVU7Hr1G099900	0.700666	0.813578	0.767007	0	0	0	1.31627e-16	#NAME?	down	--	--	--	--	--	--	--	--	--	S	Function unknown	uncharacterized protein LOC109759989 [Aegilops tauschii subsp. tauschii]
HORVU4Hr1G043770	3.32944	4.62586	2.15362	0	0	0	4.06531e-15	#NAME?	down	--	--	Molecular Function: protein serine/threonine kinase activity (GO:0004674);; Molecular Function: ATP binding (GO:0005524);; Biological Process: protein phosphorylation (GO:0006468);; Cellular Component: integral component of membrane (GO:0016021);;	--	--	--	--	--	--	--	--	predicted protein [Hordeum vulgare subsp. vulgare]
Hordeum_vulgare_newGene_47017	2.36796	2.70336	2.79245	1.24065	0.416266	1.01354	0.000691391	-1.44352	down	--	--	Molecular Function: transcription factor activity, sequence-specific DNA binding (GO:0003700);; Cellular Component: nucleus (GO:0005634);; Biological Process: regulation of transcription, DNA-templated (GO:0006355);; Molecular Function: sequence-specific DNA binding (GO:0043565);;	K09419|2.58718e-62|osa:4336701|K09419 heat shock transcription factor, other eukaryote | (RefSeq) HSF1, HSF14, HSFB2A, OsHsf-14, rHsf1; heat stress transcription factor B-2a	--	[K]	Transcription	HSF-type DNA-binding	Heat stress transcription factor B-2a OS=Oryza sativa subsp. japonica OX=39947 GN=HSFB2A PE=2 SV=2	K	Transcription	predicted protein [Hordeum vulgare subsp. vulgare]
Hordeum_vulgare_newGene_71384	0	0	0	5.08036	3.79089	5.63364	2.63588e-47	Inf	up	--	--	--	--	--	--	--	--	Very-long-chain (3R)-3-hydroxyacyl-CoA dehydratase PASTICCINO 2 OS=Arabidopsis thaliana OX=3702 GN=PAS2 PE=1 SV=1	O	Posttranslational modification, protein turnover, chaperones	protease Do-like 7 [Aegilops tauschii subsp. tauschii]
HORVU5Hr1G052730	0	0.09636	0.142462	1.75316	1.32126	1.75982	3.68192e-13	4.22431	up	--	--	Cellular Component: cytoplasm (GO:0005737);; Biological Process: metal ion transport (GO:0030001);; Molecular Function: transition metal ion binding (GO:0046914);; Biological Process: cellular transition metal ion homeostasis (GO:0046916);;	--	--	--	--	--	--	S	Function unknown	predicted protein [Hordeum vulgare subsp. vulgare]
HORVU6Hr1G008700	0.786371	1.19975	0.632595	0.029632	0.029206	0.078275	9.75565e-10	-3.6976	down	--	--	--	--	--	--	--	--	--	S	Function unknown	predicted protein, partial [Hordeum vulgare subsp. vulgare]
Hordeum_vulgare_newGene_74886	0.42892	0.754327	0.588793	0	0	0	5.52401e-19	#NAME?	down	--	--	--	--	--	--	--	Domain of unknown function (DUF4218);; Retrotransposon gag protein	Autonomous transposable element EN-1 mosaic protein OS=Zea mays OX=4577 PE=2 SV=1	S	Function unknown	predicted protein [Hordeum vulgare subsp. vulgare]
HORVU7Hr1G084920	2.12731	1.09395	2.17261	4.2309	4.58281	4.86529	0.000218822	1.44107	up	--	--	Molecular Function: chitinase activity (GO:0004568);; Cellular Component: extracellular region (GO:0005576);; Biological Process: carbohydrate metabolic process (GO:0005975);; Biological Process: chitin catabolic process (GO:0006032);; Molecular Function: chitin binding (GO:0008061);;	--	--	--	--	Glycosyl hydrolases family 18	Chitinase 1 OS=Tulipa bakeri OX=110455 PE=1 SV=1	S	Function unknown	chitinase 1-like [Aegilops tauschii subsp. tauschii]
HORVU7Hr1G089540	1.54746	2.16181	1.48837	0.156115	0.893722	0.397453	0.00258094	-1.6943	down	--	--	--	--	--	--	--	--	--	S	Function unknown	uncharacterized protein LOC109740461 [Aegilops tauschii subsp. tauschii]
HORVU5Hr1G114540	1.8953	1.62559	1.87343	19.8898	18.9941	17.7519	3.45495e-36	3.38602	up	--	--	Molecular Function: hydrolase activity (GO:0016787);;	K19882|1.1968e-136|sita:101786608|K19882 O-palmitoleoyl-L-serine hydrolase [EC:3.1.1.98] | (RefSeq) pectin acetylesterase 3	--	[M]	Cell wall/membrane/envelope biogenesis	Pectinacetylesterase	Pectin acetylesterase 7 OS=Arabidopsis thaliana OX=3702 GN=PAE7 PE=2 SV=1	S	Function unknown	predicted protein [Hordeum vulgare subsp. vulgare]
Hordeum_vulgare_newGene_92528	0.255022	0.338548	0.155934	0.986883	1.23119	1.50696	2.14083e-06	2.4134	up	[G]	Carbohydrate transport and metabolism	Molecular Function: trehalose-phosphatase activity (GO:0004805);; Biological Process: trehalose biosynthetic process (GO:0005992);; Biological Process: response to cold (GO:0009409);; Biological Process: response to salt stress (GO:0009651);;	K01087|6.12646e-79|obr:102704798|K01087 trehalose 6-phosphate phosphatase [EC:3.1.3.12] | (RefSeq) probable trehalose-phosphate phosphatase 5	Starch and sucrose metabolism (ko00500)	[G]	Carbohydrate transport and metabolism	Trehalose-phosphatase;; haloacid dehalogenase-like hydrolase	Probable trehalose-phosphate phosphatase 1 OS=Oryza sativa subsp. japonica OX=39947 GN=TPP1 PE=1 SV=1	G	Carbohydrate transport and metabolism	unnamed protein product [Triticum aestivum]
HORVU3Hr1G033880	0.090606	0.242181	0.154886	3.79266	6.70298	5.43694	3.08759e-12	5.0465	up	--	--	Molecular Function: nucleotide binding (GO:0000166);; Cellular Component: nucleus (GO:0005634);; Biological Process: transcription, DNA-templated (GO:0006351);; Cellular Component: plastid (GO:0009536);; Biological Process: response to sucrose (GO:0009744);; Molecular Function: metal ion binding (GO:0046872);;	K02603|7.81566e-64|bdi:100821084|K02603 origin recognition complex subunit 1 | (RefSeq) origin of replication complex subunit 1	--	[L]	Replication, recombination and repair	--	Origin of replication complex subunit 1 OS=Oryza sativa subsp. japonica OX=39947 GN=ORC1 PE=2 SV=1	L	Replication, recombination and repair	origin of replication complex subunit 1-like [Aegilops tauschii subsp. tauschii]
HORVU1Hr1G067520	0	0	0	7.19897	7.30708	4.97318	8.977e-49	Inf	up	--	--	Cellular Component: plastid (GO:0009536);;	--	--	[R]	General function prediction only	--	--	S	Function unknown	predicted protein [Hordeum vulgare subsp. vulgare]
HORVU6Hr1G054710	0	0	0.00336	1.94307	1.9995	1.98733	9.7925e-33	8.25811	up	[I]	Lipid transport and metabolism	Molecular Function: catalytic activity (GO:0003824);; Biological Process: metabolic process (GO:0008152);; Cellular Component: integral component of membrane (GO:0016021);;	--	--	[I]	Lipid transport and metabolism	--	Probable acyl-activating enzyme 18, peroxisomal OS=Arabidopsis thaliana OX=3702 GN=AAE18 PE=2 SV=1	I	Lipid transport and metabolism	predicted protein [Hordeum vulgare subsp. vulgare]
HORVU2Hr1G048470	0.918569	1.91636	1.47144	0.00989	0	0	9.29316e-13	-7.46051	down	[P]	Inorganic ion transport and metabolism	Biological Process: tricarboxylic acid cycle (GO:0006099);; Cellular Component: integral component of membrane (GO:0016021);; Molecular Function: transferase activity, transferring acyl groups, acyl groups converted into alkyl on transfer (GO:0046912);;	K02641|2.04656e-18|gra:105768913|K02641 ferredoxin--NADP+ reductase [EC:1.18.1.2] | (RefSeq) ferredoxin--NADP reductase, leaf isozyme, chloroplastic	Photosynthesis (ko00195)	[C]	Energy production and conversion	--	Ferredoxin--NADP reductase, leaf isozyme 1, chloroplastic OS=Oryza sativa subsp. japonica OX=39947 GN=LFNR1 PE=1 SV=1	P	Inorganic ion transport and metabolism	predicted protein [Hordeum vulgare subsp. vulgare]
Hordeum_vulgare_newGene_42169	0	0	0	0.78413	3.37713	2.39624	6.26865e-07	Inf	up	--	--	Biological Process: phenylpropanoid biosynthetic process (GO:0009699);; Cellular Component: integral component of membrane (GO:0016021);; Molecular Function: guiding stereospecific synthesis activity (GO:0042349);; Biological Process: regulation of catalytic activity (GO:0050790);;	--	--	--	--	Dirigent-like protein	Dirigent protein 1 OS=Arabidopsis thaliana OX=3702 GN=DIR1 PE=2 SV=1	S	Function unknown	predicted protein [Hordeum vulgare subsp. vulgare]
HORVU3Hr1G098280	1.92577	0.98649	2.49066	5.08099	3.26848	3.35122	0.00527858	1.20307	up	Pimeloyl-ACP methyl ester carboxylesterase	Inorganic ion transport and metabolism;; RNA processing and modification;; Energy production and conversion;; Inorganic ion transport and metabolism	Molecular Function: hydrolase activity (GO:0016787);;	K08233|4.87011e-46|nnu:104595862|K08233 polyneuridine-aldehyde esterase [EC:3.1.1.78] | (RefSeq) salicylic acid-binding protein 2-like	--	--	--	Alpha/beta hydrolase family	Putative methylesterase 6 OS=Arabidopsis thaliana OX=3702 GN=MES6 PE=2 SV=1	S	Function unknown	probable esterase PIR7A [Aegilops tauschii subsp. tauschii]
HORVU3Hr1G011950	11.8796	9.70003	9.68418	0	0	0	1.42217e-55	#NAME?	down	--	--	--	--	--	--	--	--	--	--	--	predicted protein [Hordeum vulgare subsp. vulgare]
Hordeum_vulgare_newGene_11293	1.52962	1.44785	1.35544	0	0	0	1.0898e-24	#NAME?	down	--	--	Molecular Function: microtubule motor activity (GO:0003777);; Molecular Function: ATP binding (GO:0005524);; Cellular Component: kinesin complex (GO:0005871);; Cellular Component: microtubule (GO:0005874);; Biological Process: microtubule-based movement (GO:0007018);; Molecular Function: microtubule binding (GO:0008017);; Molecular Function: ATPase activity (GO:0016887);;	K11498|1.32964e-09|bdi:100846010|K11498 centromeric protein E | (RefSeq) kinesin-related protein 4	--	[Z]	Cytoskeleton	--	Kinesin-like protein KIN-7D, chloroplastic OS=Oryza sativa subsp. japonica OX=39947 GN=KIN7D PE=1 SV=2	--	--	predicted protein [Hordeum vulgare subsp. vulgare]
HORVU3Hr1G000150	2.11473	1.67169	1.6198	5.40066	4.97957	4.75358	4.24885e-06	1.64014	up	--	--	Molecular Function: RNA polymerase II regulatory region sequence-specific DNA binding (GO:0000977);; Molecular Function: transcription factor activity, sequence-specific DNA binding (GO:0003700);; Biological Process: regulation of transcription from RNA polymerase II promoter (GO:0006357);; Molecular Function: zinc ion binding (GO:0008270);; Molecular Function: protein dimerization activity (GO:0…	--	--	--	--	--	Transcription factor bHLH167 OS=Arabidopsis thaliana OX=3702 GN=BHLH167 PE=2 SV=1	S	Function unknown	uncharacterized protein LOC109786888 [Aegilops tauschii subsp. tauschii]
HORVU7Hr1G115000	1.80584	2.24955	2.07838	0.902691	0	0.081138	8.82116e-07	-2.52368	down	--	--	Molecular Function: double-stranded RNA binding (GO:0003725);; Molecular Function: ribonuclease III activity (GO:0004525);; Cellular Component: nucleus (GO:0005634);; Cellular Component: cytoplasm (GO:0005737);; Cellular Component: integral component of membrane (GO:0016021);; Biological Process: production of siRNA involved in RNA interference (GO:0030422);; Biological Process: primary miRNA pro…	--	--	[A]	RNA processing and modification	Double-stranded RNA binding motif	Ribonuclease 3-like protein 2 OS=Oryza sativa subsp. japonica OX=39947 GN=Os05g0271300 PE=2 SV=2	K	Transcription	predicted protein [Hordeum vulgare subsp. vulgare]
HORVU5Hr1G098290	1.765	1.48541	2.2072	6.30497	6.18555	5.70823	1.31639e-08	1.83811	up	--	--	--	--	--	--	--	Domain of unknown function (DUF4228)	--	S	Function unknown	predicted protein [Hordeum vulgare subsp. vulgare]
Hordeum_vulgare_newGene_70521	0.283595	0.401957	0.519386	0.005108	0	0	8.05951e-11	-6.31546	down	--	--	Molecular Function: peroxidase activity (GO:0004601);; Biological Process: protein targeting to vacuole (GO:0006623);; Biological Process: response to oxidative stress (GO:0006979);; Biological Process: gravitropism (GO:0009630);; Cellular Component: integral component of membrane (GO:0016021);; Biological Process: vesicle-mediated transport (GO:0016192);; Molecular Function: heme binding (GO:002…	--	--	--	--	Acyl CoA binding protein;; Caulimovirus viroplasmin	Acyl-CoA-binding protein OS=Ricinus communis OX=3988 PE=3 SV=1	--	--	hypothetical protein PTTG_11200, partial [Puccinia triticina 1-1 BBBD Race 1]
HORVU1Hr1G080160	2.13407	1.45709	1.87277	5.53961	5.54217	5.93183	6.13617e-10	1.74093	up	[D]	Cell cycle control, cell division, chromosome partitioning	Molecular Function: protein serine/threonine kinase activity (GO:0004674);; Molecular Function: ATP binding (GO:0005524);; Biological Process: protein phosphorylation (GO:0006468);;	K08818|2.3021e-149|bdi:100835043|K08818 cell division cycle 2-like [EC:2.7.11.22] | (RefSeq) putative cyclin-dependent kinase F-2	--	[R]	General function prediction only	Protein kinase domain;; Protein tyrosine kinase;; Phosphotransferase enzyme family;; Lipopolysaccharide kinase (Kdo/WaaP) family	Putative cyclin-dependent kinase F-2 OS=Oryza sativa subsp. japonica OX=39947 GN=CDKF-2 PE=3 SV=1	T	Signal transduction mechanisms	predicted protein [Hordeum vulgare subsp. vulgare]
HORVU1Hr1G026990	2.3328	2.04167	1.50189	0.443986	0.176682	0.409718	1.74148e-05	-2.36711	down	--	--	Molecular Function: endonuclease activity (GO:0004519);; Biological Process: nucleic acid phosphodiester bond hydrolysis (GO:0090305);;	--	--	--	--	--	--	S	Function unknown	PREDICTED: uncharacterized protein LOC108867878 [Pyrus x bretschneideri]
HORVU4Hr1G049960	2.017	0.145267	3.33185	9.65862	9.62879	10.7161	1.17867e-16	2.63795	up	--	--	--	--	--	--	--	Transcriptional repressor, ovate	Transcription repressor OFP3 OS=Arabidopsis thaliana OX=3702 GN=OFP3 PE=1 SV=1	S	Function unknown	predicted protein, partial [Hordeum vulgare subsp. vulgare]
HORVU4Hr1G019930	1.95784	1.32708	2.26374	5.65081	5.3662	5.86928	9.87861e-08	1.69903	up	--	--	Biological Process: response to auxin (GO:0009733);; Biological Process: auxin polar transport (GO:0009926);; Biological Process: lateral root formation (GO:0010311);; Molecular Function: auxin influx transmembrane transporter activity (GO:0010328);; Cellular Component: integral component of membrane (GO:0016021);; Biological Process: root cap development (GO:0048829);; Biological Process: auxin …	K13946|0|sita:101757255|K13946 auxin influx carrier (AUX1 LAX family) | (RefSeq) putative auxin transporter-like protein 4	Plant hormone signal transduction (ko04075)	[E]	Amino acid transport and metabolism	Transmembrane amino acid transporter protein	Putative auxin transporter-like protein 4 OS=Oryza sativa subsp. japonica OX=39947 GN=Os11g0169200 PE=3 SV=1	E	Amino acid transport and metabolism	predicted protein [Hordeum vulgare subsp. vulgare]
HORVU7Hr1G059190	2.23161	2.47924	2.46607	0	0.08798	0.040402	6.73052e-20	-5.39639	down	--	--	--	--	--	[R]	General function prediction only	--	--	S	Function unknown	predicted protein [Hordeum vulgare subsp. vulgare]
HORVU0Hr1G022520	1.71342	2.13226	1.25738	0.310765	0.88145	0.69797	0.00436869	-1.54371	down	[I]	Lipid transport and metabolism	Molecular Function: intramolecular transferase activity (GO:0016866);;	--	--	[I]	Lipid transport and metabolism	Squalene-hopene cyclase N-terminal domain	Achilleol B synthase OS=Oryza sativa subsp. japonica OX=39947 GN=Os11g0285000 PE=1 SV=1	I	Lipid transport and metabolism	predicted protein [Hordeum vulgare subsp. vulgare]
HORVU7Hr1G118430	3.06542	2.61251	3.38424	0.164171	0.292663	0.123223	7.11698e-13	-3.11908	down	--	--	--	--	--	--	--	--	B3 domain-containing protein Os03g0212300 OS=Oryza sativa subsp. japonica OX=39947 GN=Os03g0212300 PE=2 SV=1	S	Function unknown	NBS-LRR disease resistance protein homologue, partial [Hordeum vulgare]
HORVU5Hr1G042030	0.468329	0.256153	0.472463	3.37348	2.69022	2.47145	1.12366e-14	2.92254	up	Cytochrome P450	Energy production and conversion;; Inorganic ion transport and metabolism	Molecular Function: monooxygenase activity (GO:0004497);; Molecular Function: iron ion binding (GO:0005506);; Cellular Component: integral component of membrane (GO:0016021);; Molecular Function: oxidoreductase activity, acting on paired donors, with incorporation or reduction of molecular oxygen (GO:0016705);; Molecular Function: heme binding (GO:0020037);; Biological Process: oxidation-reductio…	--	--	[QI]	Secondary metabolites biosynthesis, transport and catabolism;; Lipid transport and metabolism	Cytochrome P450	Cytochrome P450 94C1 OS=Arabidopsis thaliana OX=3702 GN=CYP94C1 PE=1 SV=1	Q	Secondary metabolites biosynthesis, transport and catabolism	predicted protein [Hordeum vulgare subsp. vulgare]
Hordeum_vulgare_newGene_94042	0	0	0	6.6545	7.97319	20.8313	3.59482e-100	Inf	up	--	--	--	--	--	--	--	--	--	--	--	predicted protein [Hordeum vulgare subsp. vulgare]
HORVU5Hr1G124090	2.14233	1.6312	1.77618	15.9601	16.2599	15.6489	2.39094e-42	3.57643	up	--	--	--	--	--	--	--	Gag polyprotein, inner coat protein p12	F-box protein PP2-B10 OS=Arabidopsis thaliana OX=3702 GN=PP2B10 PE=1 SV=1	S	Function unknown	predicted protein [Hordeum vulgare subsp. vulgare]
HORVU2Hr1G082950	2.26191	1.71734	1.57343	4.74907	5.17839	3.03013	0.000369098	1.41419	up	--	--	--	--	--	--	--	--	--	--	--	predicted protein [Hordeum vulgare subsp. vulgare]
Hordeum_vulgare_newGene_5906	0	0	0	0.329105	0.471836	0.28151	2.74237e-19	Inf	up	--	--	Molecular Function: nucleotide binding (GO:0000166);; Molecular Function: aminoacyl-tRNA ligase activity (GO:0004812);; Cellular Component: mitochondrion (GO:0005739);; Biological Process: alanyl-tRNA aminoacylation (GO:0006419);; Molecular Function: ion binding (GO:0043167);;	--	--	[R]	General function prediction only	Reverse transcriptase (RNA-dependent DNA polymerase);; zinc-binding in reverse transcriptase;; MAC/Perforin domain	MACPF domain-containing protein At1g14780 OS=Arabidopsis thaliana OX=3702 GN=At1g14780 PE=2 SV=1	S	Function unknown	Alanyl-tRNA synthetase [Triticum urartu]
HORVU5Hr1G069140	2.89976	2.33715	2.64903	1.03208	0.069973	1.39134	0.00150028	-1.53812	down	[I]	Lipid transport and metabolism	Biological Process: metabolic process (GO:0008152);; Molecular Function: hydrolase activity (GO:0016787);;	--	--	[V]	Defense mechanisms	alpha/beta hydrolase fold;; Carboxylesterase family	Tuliposide A-converting enzyme 2, chloroplastic OS=Tulipa gesneriana OX=13306 GN=TCEA2 PE=1 SV=1	I	Lipid transport and metabolism	predicted protein [Hordeum vulgare subsp. vulgare]
Hordeum_vulgare_newGene_31685	0.296402	0.245644	0.414036	0	0	0	8.98971e-17	#NAME?	down	--	--	Cellular Component: nucleus (GO:0005634);;	--	--	--	--	--	--	S	Function unknown	protein FRIGIDA [Aegilops tauschii subsp. tauschii]
HORVU6Hr1G091980	10.5295	11.2785	5.51809	0.336283	0.345291	0.282862	5.81015e-12	-4.55247	down	--	--	Molecular Function: methyltransferase activity (GO:0008168);; Cellular Component: integral component of membrane (GO:0016021);; Biological Process: methylation (GO:0032259);;	--	--	--	--	F-box-like;; F-box domain	F-box/FBD/LRR-repeat protein At3g52680 OS=Arabidopsis thaliana OX=3702 GN=At3g52680 PE=2 SV=2	S	Function unknown	F-box/FBD/LRR-repeat protein At1g13570-like [Aegilops tauschii subsp. tauschii]
HORVU4Hr1G038080	0.036448	0.088493	0.017545	0.970518	1.05727	0.796747	1.90163e-10	3.61639	up	--	--	Molecular Function: microtubule motor activity (GO:0003777);; Molecular Function: ATP binding (GO:0005524);; Cellular Component: kinesin complex (GO:0005871);; Cellular Component: microtubule (GO:0005874);; Biological Process: microtubule-based movement (GO:0007018);; Molecular Function: microtubule binding (GO:0008017);; Molecular Function: ATPase activity (GO:0016887);;	K11498|3.17455e-86|osa:4346235|K11498 centromeric protein E | (RefSeq) kinesin-like protein NACK2	--	[Z]	Cytoskeleton	Kinesin motor domain;; Microtubule binding	Kinesin-like protein KIN-7H OS=Oryza sativa subsp. japonica OX=39947 GN=KIN7H PE=2 SV=2	Z	Cytoskeleton	kinesin-like protein KIN-7H [Aegilops tauschii subsp. tauschii]
HORVU2Hr1G007350	1.4168	1.83607	2.389	0.066003	0.096252	0	3.41056e-14	-4.83895	down	--	--	--	--	--	--	--	--	Flowering-promoting factor 1-like protein 5 OS=Oryza sativa subsp. japonica OX=39947 GN=Os07g0671000 PE=3 SV=1	S	Function unknown	predicted protein [Hordeum vulgare subsp. vulgare]
Hordeum_vulgare_newGene_68030	0.037264	0	0	9.10761	10.707	7.6792	1.69131e-78	8.99584	up	--	--	Molecular Function: metalloendopeptidase activity (GO:0004222);; Cellular Component: mitochondrion (GO:0005739);; Biological Process: proteolysis (GO:0006508);; Biological Process: peptide metabolic process (GO:0006518);; Cellular Component: chloroplast thylakoid membrane (GO:0009535);; Molecular Function: metal ion binding (GO:0046872);;	--	--	[O]	Posttranslational modification, protein turnover, chaperones	--	Mitochondrial intermediate peptidase, mitochondrial OS=Arabidopsis thaliana OX=3702 GN=OCT1 PE=3 SV=1	E	Amino acid transport and metabolism	predicted protein, partial [Hordeum vulgare subsp. vulgare]
HORVU3Hr1G007830	1.48882	2.48704	1.59498	4.00327	4.53918	4.59632	1.66518e-08	1.75188	up	--	--	Cellular Component: plastid (GO:0009536);; Cellular Component: PcG protein complex (GO:0031519);; Biological Process: macromolecule metabolic process (GO:0043170);; Biological Process: cellular metabolic process (GO:0044237);; Biological Process: primary metabolic process (GO:0044238);;	K11430|3.01553e-56|bdi:100832275|K11430 histone-lysine N-methyltransferase EZH2 [EC:2.1.1.43] | (RefSeq) histone-lysine N-methyltransferase EZ3	--	[K]	Transcription	--	Histone-lysine N-methyltransferase EZ3 OS=Zea mays OX=4577 GN=EZ3 PE=2 SV=1	S	Function unknown	predicted protein, partial [Hordeum vulgare subsp. vulgare]
HORVU3Hr1G074960	0.149937	0.326012	0.094448	1.49728	1.46128	1.59502	2.28654e-09	3.02594	up	--	--	Molecular Function: peroxidase activity (GO:0004601);; Cellular Component: extracellular region (GO:0005576);; Biological Process: response to oxidative stress (GO:0006979);; Molecular Function: heme binding (GO:0020037);; Biological Process: hydrogen peroxide catabolic process (GO:0042744);; Molecular Function: metal ion binding (GO:0046872);; Biological Process: oxidation-reduction process (GO:…	K00430|3.9259e-114|zma:100273989|K00430 peroxidase [EC:1.11.1.7] | (RefSeq) GRMZM2G150731; putative class III secretory plant peroxidase family protein	Phenylpropanoid biosynthesis (ko00940)	--	--	Peroxidase	Peroxidase 2 OS=Zea mays OX=4577 GN=PER2 PE=2 SV=1	S	Function unknown	predicted protein [Hordeum vulgare subsp. vulgare]
HORVU0Hr1G020040	2.04595	1.67088	1.87256	8.19982	8.97719	7.13672	7.21589e-08	2.08731	up	[G]	Carbohydrate transport and metabolism	Cellular Component: extracellular region (GO:0005576);; Molecular Function: cellulase activity (GO:0008810);; Biological Process: cellulose catabolic process (GO:0030245);; Biological Process: cell wall organization (GO:0071555);;	--	--	--	--	Glycosyl hydrolase family 9	Endoglucanase 17 OS=Oryza sativa subsp. japonica OX=39947 GN=GLU13 PE=2 SV=1	G	Carbohydrate transport and metabolism	predicted protein [Hordeum vulgare subsp. vulgare]
HORVU2Hr1G047500	0	0	0	7.96654	12.5416	15.2752	3.24081e-29	Inf	up	--	--	Biological Process: cellular process (GO:0009987);;	K14486|7.83058e-11|gra:105774114|K14486 auxin response factor | (RefSeq) auxin response factor 3-like	Plant hormone signal transduction (ko04075)	--	--	--	Auxin response factor 15 OS=Oryza sativa subsp. japonica OX=39947 GN=ARF15 PE=2 SV=1	--	--	predicted protein [Hordeum vulgare subsp. vulgare]
HORVU7Hr1G032330	1.89082	1.15634	1.95371	0.616482	0.597704	0.639265	0.000531304	-1.32648	down	Pectin methylesterase and related acyl-CoA thioesterases	Inorganic ion transport and metabolism;; Energy production and conversion;; RNA processing and modification	Cellular Component: cell wall (GO:0005618);; Molecular Function: pectinesterase activity (GO:0030599);; Biological Process: cell wall modification (GO:0042545);; Biological Process: negative regulation of catalytic activity (GO:0043086);; Molecular Function: aspartyl esterase activity (GO:0045330);; Biological Process: pectin catabolic process (GO:0045490);; Molecular Function: pectinesterase inh…	--	--	--	--	Pectinesterase	Probable pectinesterase/pectinesterase inhibitor 12 OS=Arabidopsis thaliana OX=3702 GN=PME12 PE=2 SV=1	G	Carbohydrate transport and metabolism	predicted protein [Hordeum vulgare subsp. vulgare]
Hordeum_vulgare_newGene_8576	8.04901	5.99974	7.64095	0	0	0	4.13605e-87	#NAME?	down	--	--	Molecular Function: protein serine/threonine kinase activity (GO:0004674);; Molecular Function: ATP binding (GO:0005524);; Cellular Component: mitochondrion (GO:0005739);; Cellular Component: cytosol (GO:0005829);; Biological Process: protein phosphorylation (GO:0006468);;	K03097|6.7146e-19|obr:102699579|K03097 casein kinase II subunit alpha [EC:2.7.11.1] | (RefSeq) casein kinase II subunit alpha-like	Ribosome biogenesis in eukaryotes (ko03008);; Circadian rhythm - plant (ko04712)	[TDK]	Signal transduction mechanisms;; Cell cycle control, cell division, chromosome partitioning;; Transcription	--	Casein kinase II subunit alpha-4, chloroplastic OS=Arabidopsis thaliana OX=3702 GN=CKA4 PE=2 SV=1	T	Signal transduction mechanisms	Casein kinase II, alpha chain, putative, expressed [Oryza sativa Japonica Group]
HORVU7Hr1G096700	2.18057	1.86119	1.60413	24.6614	25.6354	23.237	2.49505e-36	3.80164	up	--	--	--	--	--	--	--	--	--	S	Function unknown	predicted protein [Hordeum vulgare subsp. vulgare]
HORVU7Hr1G045600	0.227778	0	0.205127	0.859917	0.846336	1.37431	1.17311e-06	2.87098	up	--	--	Molecular Function: peroxidase activity (GO:0004601);; Cellular Component: extracellular region (GO:0005576);; Biological Process: response to oxidative stress (GO:0006979);; Cellular Component: plant-type cell wall (GO:0009505);; Biological Process: plant-type cell wall organization (GO:0009664);; Molecular Function: heme binding (GO:0020037);; Biological Process: hydrogen peroxide catabolic pro…	K00430|0|bdi:100844655|K00430 peroxidase [EC:1.11.1.7] | (RefSeq) peroxidase 1-like	Phenylpropanoid biosynthesis (ko00940)	--	--	Peroxidase	Peroxidase 1 OS=Oryza sativa subsp. japonica OX=39947 GN=PRX74 PE=2 SV=2	G	Carbohydrate transport and metabolism	predicted protein [Hordeum vulgare subsp. vulgare]
HORVU7Hr1G094540	3.30831	2.21004	2.80475	0	0	0	3.45137e-33	#NAME?	down	--	--	--	K10523|1.77026e-89|bdi:100832017|K10523 speckle-type POZ protein | (RefSeq) BTB/POZ and MATH domain-containing protein 1-like	--	[DR]	Cell cycle control, cell division, chromosome partitioning;; General function prediction only	BTB/POZ domain	BTB/POZ and MATH domain-containing protein 2 OS=Arabidopsis thaliana OX=3702 GN=BPM2 PE=1 SV=1	S	Function unknown	BTB/POZ and MATH domain-containing protein 1-like [Aegilops tauschii subsp. tauschii]
HORVU4Hr1G076690	2.02758	1.45473	2.16677	4.39679	5.17094	5.19805	3.2353e-05	1.49179	up	--	--	Cellular Component: mitochondrion (GO:0005739);;	--	--	--	--	Protein of unknown function (DUF1677)	--	S	Function unknown	uncharacterized protein LOC109748633 [Aegilops tauschii subsp. tauschii]
HORVU4Hr1G024990	0	0	0	3.16655	4.20722	2.40975	3.52857e-17	Inf	up	--	--	Cellular Component: integral component of membrane (GO:0016021);; Molecular Function: phosphatidylinositol binding (GO:0035091);;	K17925|1.11554e-54|bdi:100826848|K17925 sorting nexin-13 | (RefSeq) uncharacterized LOC100826848	--	[ZUD]	Cytoskeleton;; Intracellular trafficking, secretion, and vesicular transport;; Cell cycle control, cell division, chromosome partitioning	PXA domain	--	S	Function unknown	Sorting nexin-16 [Triticum urartu]
HORVU3Hr1G093010	1.25158	1.26129	1.13979	0.228867	0.406006	0.183375	5.13489e-06	-1.91962	down	--	--	--	--	--	--	--	--	B3 domain-containing protein Os06g0194400 OS=Oryza sativa subsp. japonica OX=39947 GN=Os06g0194400 PE=2 SV=1	K	Transcription	B3 domain-containing protein Os06g0194400-like [Aegilops tauschii subsp. tauschii]
HORVU3Hr1G072780	2.28771	1.6728	1.69083	4.66623	5.30786	4.68568	0.000161027	1.47356	up	--	--	--	--	--	--	--	--	--	S	Function unknown	unnamed protein product [Triticum aestivum]
HORVU4Hr1G002970	1.89917	1.81522	1.94698	3.80634	4.01422	3.66786	0.00141936	1.12713	up	--	--	Molecular Function: DNA binding (GO:0003677);;	--	--	--	--	Myb/SANT-like DNA-binding domain	Trihelix transcription factor ASR3 OS=Arabidopsis thaliana OX=3702 GN=ASR3 PE=1 SV=1	S	Function unknown	trihelix transcription factor ASR3-like [Aegilops tauschii subsp. tauschii]
HORVU2Hr1G077360	0.299879	0.251124	0.974197	2.58839	3.19987	2.64755	5.3611e-06	2.50431	up	--	--	--	--	--	--	--	--	--	--	--	predicted protein [Hordeum vulgare subsp. vulgare]
HORVU4Hr1G082620	11.144	10.1026	8.93482	0	0	0	2.45187e-83	#NAME?	down	--	--	Cellular Component: cytoplasm (GO:0005737);; Biological Process: actin filament organization (GO:0007015);; Biological Process: chloroplast avoidance movement (GO:0009903);; Biological Process: chloroplast accumulation movement (GO:0009904);; Biological Process: cellular response to blue light (GO:0071483);;	--	--	--	--	--	--	--	--	predicted protein, partial [Hordeum vulgare subsp. vulgare]
HORVU1Hr1G093890	0.267005	0.186043	0.14473	1.79875	1.20858	1.38597	2.11572e-06	2.59924	up	[R]	General function prediction only	Biological Process: defense response (GO:0006952);; Biological Process: response to biotic stimulus (GO:0009607);;	--	--	--	--	--	Pathogen-related protein OS=Hordeum vulgare OX=4513 PE=2 SV=2	S	Function unknown	predicted protein, partial [Hordeum vulgare subsp. vulgare]
Hordeum_vulgare_newGene_62365	0.627559	0.309715	0.849644	6.02813	5.45725	5.63357	4.85044e-19	3.35374	up	--	--	--	--	--	[T]	Signal transduction mechanisms	--	--	S	Function unknown	PREDICTED: phosducin-like protein 3 [Brachypodium distachyon]
HORVU3Hr1G069240	0.392669	0.679888	0.239253	2.68511	2.89075	3.52368	2.22734e-07	2.86326	up	--	--	--	--	--	--	--	Peptidase inhibitor I9	--	S	Function unknown	unnamed protein product [Triticum aestivum]
HORVU1Hr1G046680	1.80726	1.81807	2.07481	7.9371	8.99524	8.88235	3.85565e-12	2.28084	up	--	--	Cellular Component: integral component of membrane (GO:0016021);;	--	--	--	--	--	--	S	Function unknown	hypothetical protein BRADI_3g30386v3 [Brachypodium distachyon]
Hordeum_vulgare_newGene_28213	1.65857	2.19477	1.85363	5.84482	4.91835	7.28965	6.81541e-08	1.66996	up	--	--	Molecular Function: DNA binding (GO:0003677);;	--	--	[S]	Function unknown	Regulator of chromosome condensation (RCC1) repeat;; Regulator of chromosome condensation (RCC1) repeat	--	DZ	Cell cycle control, cell division, chromosome partitioning;; Cytoskeleton	uncharacterized protein LOC109736609 [Aegilops tauschii subsp. tauschii]
HORVU5Hr1G086730	1.80007	2.10777	1.81311	5.58637	5.70589	2.96868	0.00215288	1.41532	up	--	--	Molecular Function: DNA binding (GO:0003677);; Cellular Component: nucleus (GO:0005634);; Biological Process: regulation of transcription, DNA-templated (GO:0006355);;	--	--	--	--	--	NAC domain-containing protein 82 OS=Arabidopsis thaliana OX=3702 GN=NAC082 PE=1 SV=1	S	Function unknown	predicted protein [Hordeum vulgare subsp. vulgare]
HORVU1Hr1G006020	2.2593	1.19022	2.27948	19.1826	19.9209	17.9673	1.14125e-57	4.78707	up	[T]	Signal transduction mechanisms	Molecular Function: nucleotide binding (GO:0000166);; Molecular Function: protein kinase activity (GO:0004672);; Cellular Component: membrane (GO:0016020);; Biological Process: phosphorylation (GO:0016310);;	--	--	--	--	Protein kinase domain;; Protein tyrosine kinase	Probable LRR receptor-like serine/threonine-protein kinase At2g23950 OS=Arabidopsis thaliana OX=3702 GN=At2g23950 PE=2 SV=1	--	--	PREDICTED: inactive protein kinase SELMODRAFT_444075 isoform X1 [Pyrus x bretschneideri]
Hordeum_vulgare_newGene_28740	1.35396	1.94719	2.11199	0	0	0	5.35098e-17	#NAME?	down	--	--	--	--	--	--	--	--	--	S	Function unknown	hypothetical protein TRIUR3_09943 [Triticum urartu]
HORVU7Hr1G032110	0	0.058955	0	0.967125	0.802958	0.794685	2.82041e-15	5.44099	up	--	--	Molecular Function: cytochrome-c oxidase activity (GO:0004129);; Cellular Component: mitochondrion (GO:0005739);; Biological Process: hydrogen ion transmembrane transport (GO:1902600);;	K02267|1.17405e-32|sita:101776523|K02267 cytochrome c oxidase subunit 6b | (RefSeq) cytochrome c oxidase subunit 6b-3	Oxidative phosphorylation (ko00190)	[C]	Energy production and conversion	Cytochrome oxidase c subunit VIb	Cytochrome c oxidase subunit 6b-1 OS=Arabidopsis thaliana OX=3702 GN=COX6B-1 PE=1 SV=1	O	Posttranslational modification, protein turnover, chaperones	predicted protein [Hordeum vulgare subsp. vulgare]
HORVU1Hr1G024000	6.81477	4.48661	4.59507	0	0	0	2.02865e-54	#NAME?	down	--	--	Molecular Function: phosphomannomutase activity (GO:0004615);; Cellular Component: cytoplasm (GO:0005737);; Biological Process: GDP-mannose biosynthetic process (GO:0009298);;	K17497|1.2683e-57|bdi:100829669|K17497 phosphomannomutase [EC:5.4.2.8] | (RefSeq) PMM; phosphomannomutase	Fructose and mannose metabolism (ko00051);; Amino sugar and nucleotide sugar metabolism (ko00520)	[I]	Lipid transport and metabolism	Eukaryotic phosphomannomutase	Phosphomannomutase OS=Triticum aestivum OX=4565 PE=2 SV=1	S	Function unknown	phosphomannomutase B1 [Triticum turgidum]
HORVU4Hr1G067740	18.5231	14.993	15.5939	0	0	0	1.06582e-121	#NAME?	down	[T]	Signal transduction mechanisms	--	--	--	--	--	Universal stress protein family	Multiple organellar RNA editing factor 6, mitochondrial OS=Arabidopsis thaliana OX=3702 GN=MORF6 PE=1 SV=1	--	--	predicted protein [Hordeum vulgare subsp. vulgare]
HORVU0Hr1G001110	2.44894	1.81991	1.46426	4.85658	6.35118	4.08948	0.000197894	1.46606	up	--	--	Molecular Function: DNA binding (GO:0003677);; Cellular Component: nucleus (GO:0005634);; Biological Process: regulation of transcription, DNA-templated (GO:0006355);;	--	--	--	--	B3 DNA binding domain	B3 domain-containing protein Os05g0481400 OS=Oryza sativa subsp. japonica OX=39947 GN=Os05g0481400 PE=2 SV=1	K	Transcription	predicted protein, partial [Hordeum vulgare subsp. vulgare]
Hordeum_vulgare_newGene_10477	1.55079	0.878908	3.30344	26.4647	20.8662	16.8219	2.06097e-19	3.8798	up	--	--	Cellular Component: membrane (GO:0016020);;	--	--	--	--	--	--	--	--	hypothetical protein TRIUR3_16979 [Triticum urartu]
HORVU6Hr1G088960	2.56989	3.45476	3.31865	0.709096	0.620551	0.843662	1.40108e-05	-1.87069	down	Cytochrome P450	Energy production and conversion;; Inorganic ion transport and metabolism	Molecular Function: monooxygenase activity (GO:0004497);; Molecular Function: iron ion binding (GO:0005506);; Cellular Component: integral component of membrane (GO:0016021);; Molecular Function: oxidoreductase activity, acting on paired donors, with incorporation or reduction of molecular oxygen (GO:0016705);; Molecular Function: heme binding (GO:0020037);; Biological Process: oxidation-reductio…	--	--	[QI]	Secondary metabolites biosynthesis, transport and catabolism;; Lipid transport and metabolism	Cytochrome P450	Cytochrome P450 72A15 OS=Arabidopsis thaliana OX=3702 GN=CYP72A15 PE=2 SV=1	Q	Secondary metabolites biosynthesis, transport and catabolism	P450 monooxygenase [Hordeum vulgare subsp. vulgare]
Hordeum_vulgare_newGene_71103	1.73576	1.23171	0.72013	0.896016	0.153608	0.893852	0.00148938	-1.49848	down	--	--	Molecular Function: DNA binding (GO:0003677);; Molecular Function: hydrolase activity, hydrolyzing O-glycosyl compounds (GO:0004553);; Biological Process: carbohydrate metabolic process (GO:0005975);; Biological Process: DNA recombination (GO:0006310);;	--	--	[R]	General function prediction only	Reverse transcriptase (RNA-dependent DNA polymerase)	Retrovirus-related Pol polyprotein from transposon TNT 1-94 OS=Nicotiana tabacum OX=4097 PE=2 SV=1	L	Replication, recombination and repair	OSJNBa0042I15.9 [Oryza sativa Japonica Group]
HORVU7Hr1G054890	1.87941	2.3136	1.54099	38.2248	35.1681	39.9193	4.11432e-57	4.5241	up	--	--	Cellular Component: integral component of membrane (GO:0016021);;	--	--	--	--	NADH-ubiquinone reductase complex 1 MLRQ subunit	--	--	--	HvB12D [Hordeum vulgare subsp. vulgare]
HORVU1Hr1G070800	1.84211	1.81971	2.0845	8.35685	8.9326	9.03373	3.46413e-15	2.24666	up	--	--	--	--	--	--	--	Protein of unknown function (DUF1618)	--	S	Function unknown	uncharacterized protein LOC109739742 [Aegilops tauschii subsp. tauschii]
HORVU2Hr1G081640	0.896369	0.494934	0.789958	2.62404	2.05237	2.39283	0.000963255	1.7586	up	--	--	Cellular Component: cytoplasm (GO:0005737);; Biological Process: metal ion transport (GO:0030001);; Molecular Function: transition metal ion binding (GO:0046914);; Biological Process: cellular transition metal ion homeostasis (GO:0046916);;	--	--	--	--	--	--	S	Function unknown	heavy metal-associated isoprenylated plant protein 16-like [Aegilops tauschii subsp. tauschii]
HORVU5Hr1G001330	1.83376	1.91134	2.03478	12.1406	12.5477	11.8496	1.89443e-25	2.76562	up	[T]	Signal transduction mechanisms	--	--	--	[R]	General function prediction only	Ankyrin repeats (3 copies);; Ankyrin repeats (many copies);; Ankyrin repeats (many copies);; Ankyrin repeat;; Ankyrin repeat;; Tetratricopeptide repeat;; Tetratricopeptide repeat;; Tetratricopeptide repeat;; Tetratricopeptide repeat;; TPR repeat	Hsp70-Hsp90 organizing protein 1 OS=Glycine max OX=3847 GN=HOP1 PE=1 SV=2	S	Function unknown	serine/threonine-protein phosphatase 6 regulatory ankyrin repeat subunit B-like [Aegilops tauschii subsp. tauschii]
HORVU4Hr1G012000	1.79294	1.93082	1.55021	0.666011	0.154298	0.518073	9.85192e-06	-1.86154	down	[K]	Transcription	Cellular Component: integral component of membrane (GO:0016021);;	--	--	[R]	General function prediction only	--	Protein JINGUBANG OS=Arabidopsis thaliana OX=3702 GN=JGB PE=1 SV=1	S	Function unknown	predicted protein [Hordeum vulgare subsp. vulgare]
Hordeum_vulgare_newGene_74410	0	0	0	0.869606	1.75597	3.33974	6.46854e-10	Inf	up	--	--	Biological Process: protein targeting to vacuole (GO:0006623);; Biological Process: gravitropism (GO:0009630);; Cellular Component: integral component of membrane (GO:0016021);; Biological Process: vesicle-mediated transport (GO:0016192);; Cellular Component: clathrin adaptor complex (GO:0030131);;	K02976|1.55734e-10|sbi:SORBI_09g023400|K02976 small subunit ribosomal protein S26e | (RefSeq) SORBIDRAFT_09g023400, Sb09g023400; hypothetical protein	Ribosome (ko03010)	[J]	Translation, ribosomal structure and biogenesis	--	40S ribosomal protein S26 OS=Oryza sativa subsp. japonica OX=39947 GN=RPS26 PE=2 SV=2	J	Translation, ribosomal structure and biogenesis	predicted protein [Hordeum vulgare subsp. vulgare]
HORVU0Hr1G040460	1.56787	1.25938	1.29264	0	0.069224	0	5.54303e-17	-5.62292	down	--	--	--	--	--	--	--	F-box domain	--	S	Function unknown	uncharacterized protein LOC109750900 [Aegilops tauschii subsp. tauschii]
Hordeum_vulgare_newGene_28371	8.76244	12.7863	13.1363	0.048932	0.07225	0.024416	6.9501e-40	-7.3542	down	--	--	Molecular Function: protein serine/threonine kinase activity (GO:0004674);; Molecular Function: ATP binding (GO:0005524);; Cellular Component: plasma membrane (GO:0005886);; Biological Process: protein phosphorylation (GO:0006468);; Cellular Component: integral component of membrane (GO:0016021);; Biological Process: recognition of pollen (GO:0048544);;	--	--	--	--	D-mannose binding lectin;; S-locus glycoprotein domain	G-type lectin S-receptor-like serine/threonine-protein kinase At1g34300 OS=Arabidopsis thaliana OX=3702 GN=At1g34300 PE=1 SV=1	T	Signal transduction mechanisms	predicted protein [Hordeum vulgare subsp. vulgare]
HORVU7Hr1G096740	2.16145	2.05585	1.66542	22.0766	22.5799	21.4474	6.99229e-32	3.59961	up	--	--	--	--	--	--	--	--	--	S	Function unknown	predicted protein [Hordeum vulgare subsp. vulgare]
HORVU7Hr1G036780	1.73052	1.80762	2.34849	11.1451	12.2157	13.516	6.66787e-16	2.59829	up	--	--	--	--	--	--	--	Phosphate-induced protein 1 conserved region	Protein EXORDIUM OS=Arabidopsis thaliana OX=3702 GN=EXO PE=2 SV=1	S	Function unknown	predicted protein [Hordeum vulgare subsp. vulgare]
HORVU7Hr1G106950	0	0.044448	0	2.05501	1.13781	1.25955	6.61396e-15	6.63896	up	--	--	Molecular Function: NEDD8 activating enzyme activity (GO:0019781);; Molecular Function: ADP binding (GO:0043531);; Biological Process: protein neddylation (GO:0045116);;	--	--	[O]	Posttranslational modification, protein turnover, chaperones	--	NEDD8-activating enzyme E1 regulatory subunit AXR1 OS=Arabidopsis thaliana OX=3702 GN=AXR1 PE=1 SV=1	S	Function unknown	predicted protein [Hordeum vulgare subsp. vulgare]
HORVU7Hr1G087250	0.437494	0.520671	0.42703	8.7335	10.1572	8.84431	2.41793e-45	4.39432	up	Multicopper oxidase with three cupredoxin domains (includes cell division protein FtsP and spore coat protein CotA)	Cell wall/membrane/envelope biogenesis;; Nucleotide transport and metabolism;; Inorganic ion transport and metabolism;; Energy production and conversion;; RNA processing and modification	Molecular Function: copper ion binding (GO:0005507);; Molecular Function: oxidoreductase activity, oxidizing metal ions (GO:0016722);; Biological Process: oxidation-reduction process (GO:0055114);;	K00423|0|bdi:100835816|K00423 L-ascorbate oxidase [EC:1.10.3.3] | (RefSeq) L-ascorbate oxidase-like	--	[Q]	Secondary metabolites biosynthesis, transport and catabolism	Multicopper oxidase	L-ascorbate oxidase OS=Cucurbita pepo var. melopepo OX=3665 PE=1 SV=1	Q	Secondary metabolites biosynthesis, transport and catabolism	predicted protein [Hordeum vulgare subsp. vulgare]
HORVU0Hr1G023640	2.37077	2.62114	0.93434	4.61382	5.51611	4.30498	2.05804e-05	1.38664	up	--	--	Molecular Function: transcription factor activity, sequence-specific DNA binding (GO:0003700);; Biological Process: regulation of transcription, DNA-templated (GO:0006355);; Molecular Function: sequence-specific DNA binding (GO:0043565);;	K14432|9.32273e-142|obr:102707873|K14432 ABA responsive element binding factor | (RefSeq) ABSCISIC ACID-INSENSITIVE 5-like protein 2	Plant hormone signal transduction (ko04075)	--	--	bZIP transcription factor;; Basic region leucine zipper	ABSCISIC ACID-INSENSITIVE 5-like protein 2 OS=Arabidopsis thaliana OX=3702 GN=DPBF3 PE=1 SV=1	K	Transcription	predicted protein [Hordeum vulgare subsp. vulgare]
HORVU4Hr1G054420	1.36202	1.1661	1.11263	0.347728	0.373807	0.352283	0.0020368	-1.60025	down	--	--	Molecular Function: DNA binding (GO:0003677);;	K09422|1.68751e-153|bdi:100838726|K09422 myb proto-oncogene protein, plant | (RefSeq) myb-related protein P-like	--	[K]	Transcription	P protein C-terminus;; Myb-like DNA-binding domain;; Myb-like DNA-binding domain	Myb-related protein P OS=Zea mays OX=4577 GN=P PE=2 SV=1	K	Transcription	predicted protein [Hordeum vulgare subsp. vulgare]
Hordeum_vulgare_newGene_78876	0.22963	0	0	7.93116	7.67205	7.94549	6.06789e-24	6.77275	up	[R]	General function prediction only	Molecular Function: asparaginase activity (GO:0004067);;	K13051|7.21588e-59|dosa:Os04t0650700-01|K13051 beta-aspartyl-peptidase (threonine type) [EC:3.4.19.5] | (RAP-DB) Os04g0650700; Similar to OSIGBa0113E10.3 protein.	--	[E]	Amino acid transport and metabolism	Asparaginase	Probable isoaspartyl peptidase/L-asparaginase 2 OS=Arabidopsis thaliana OX=3702 GN=At3g16150 PE=2 SV=2	E	Amino acid transport and metabolism	predicted protein [Hordeum vulgare subsp. vulgare]
HORVU7Hr1G098950	2.58006	3.04763	2.38202	0	0	0.028761	2.183e-56	-7.9658	down	--		Molecular Function: protein serine/threonine kinase activity (GO:0004674);; Molecular Function: ATP binding (GO:0005524);; Cellular Component: plasma membrane (GO:0005886);; Biological Process: protein phosphorylation (GO:0006468);; Cellular Component: integral component of membrane (GO:0016021);; Biological Process: recognition of pollen (GO:0048544);;	--	--	--	--	Protein kinase domain;; Protein tyrosine kinase	G-type lectin S-receptor-like serine/threonine-protein kinase At2g19130 OS=Arabidopsis thaliana OX=3702 GN=At2g19130 PE=2 SV=1	--	--	hypothetical protein BRADI_1g33650v3 [Brachypodium distachyon]
Hordeum_vulgare_newGene_77286	1.89474	1.41392	1.19618	0	0	0	5.06948e-25	#NAME?	down	--	--	--	--	--	--	--	--	--	--	--	uncharacterized protein LOC109741336 [Aegilops tauschii subsp. tauschii]
HORVU4Hr1G084320	1.40877	1.10293	0.819538	0.251455	0.24802	0.198302	7.07406e-07	-2.13526	down	[R]	General function prediction only	Molecular Function: zinc ion binding (GO:0008270);;	--	--	--	--	von Willebrand factor type A domain;; von Willebrand factor type A domain;; von Willebrand factor type A domain;; VWA / Hh protein intein-like;; VWA domain containing CoxE-like protein;; RING-like zinc finger;; Zinc finger, C3HC4 type (RING finger)	E3 ubiquitin-protein ligase WAV3 OS=Arabidopsis thaliana OX=3702 GN=WAV3 PE=1 SV=1	S	Function unknown	predicted protein [Hordeum vulgare subsp. vulgare]
HORVU3Hr1G095360	0.022552	0.028455	0.057851	0.816765	0.611397	0.534156	1.91288e-10	3.9365	up	[R]	General function prediction only	--	K14791|0|obr:102713238|K14791 periodic tryptophan protein 1 | (RefSeq) uncharacterized WD repeat-containing protein C17D11.16-like	--	[S]	Function unknown	WD domain, G-beta repeat;; Anaphase-promoting complex subunit 4 WD40 domain;; Nucleoporin Nup120/160	Protein SPA1-RELATED 2 OS=Arabidopsis thaliana OX=3702 GN=SPA2 PE=1 SV=2	S	Function unknown	predicted protein [Hordeum vulgare subsp. vulgare]
HORVU2Hr1G069840	0.380477	0.437942	0.400466	1.4107	1.56342	1.12608	0.00537281	1.60349	up	--	--	--	--	--	--	--	Remorin, C-terminal region	--	S	Function unknown	uncharacterized protein LOC109761654 isoform X1 [Aegilops tauschii subsp. tauschii]
Hordeum_vulgare_newGene_48311	0.066463	0.154088	0	1.42844	1.1281	0.848285	6.29186e-16	4.3868	up	--	--	--	--	--	--	--	--	--	--	--	hypothetical protein TRIUR3_33487 [Triticum urartu]
Hordeum_vulgare_newGene_91674	2.58694	2.35721	1.00936	5.08196	3.92293	4.40553	0.000295471	1.19168	up	--	--	Molecular Function: nucleotide binding (GO:0000166);; Molecular Function: nucleic acid binding (GO:0003676);; Biological Process: mRNA processing (GO:0006397);; Molecular Function: glucan endo-1,3-beta-glucanase activity, C-3 substituted reducing group (GO:0052861);;	K12822|9.34852e-62|bdi:100836374|K12822 RNA-binding protein 25 | (RefSeq) RNA-binding protein 25	Spliceosome (ko03040)	[A]	RNA processing and modification	RNA recognition motif. (a.k.a. RRM, RBD, or RNP domain)	--	S	Function unknown	Putative endo-1,3(4)-beta-glucanase 2 [Triticum urartu]
HORVU6Hr1G008530	2.38608	2.91334	1.87789	0.011622	0.025711	0	4.42024e-28	-7.06223	down	--	--	--	--	--	--	--	--	--	S	Function unknown	uncharacterized protein LOC109766545 isoform X2 [Aegilops tauschii subsp. tauschii]
HORVU2Hr1G125260	0.73617	0.727795	0.412146	1.48953	2.00919	1.47754	0.000259752	1.49596	up	[G]	Carbohydrate transport and metabolism	Biological Process: lipid metabolic process (GO:0006629);; Molecular Function: phosphoric diester hydrolase activity (GO:0008081);; Cellular Component: integral component of membrane (GO:0016021);; Molecular Function: kinase activity (GO:0016301);; Biological Process: phosphorylation (GO:0016310);;	--	--	--	--	--	PI-PLC X domain-containing protein At5g67130 OS=Arabidopsis thaliana OX=3702 GN=At5g67130 PE=1 SV=1	S	Function unknown	predicted protein [Hordeum vulgare subsp. vulgare]
HORVU6Hr1G075510	1.92275	2.39783	1.65238	5.17256	5.44383	5.30085	1.24542e-05	1.52709	up	--	--	Molecular Function: peroxidase activity (GO:0004601);; Cellular Component: extracellular region (GO:0005576);; Biological Process: response to oxidative stress (GO:0006979);; Molecular Function: heme binding (GO:0020037);; Biological Process: hydrogen peroxide catabolic process (GO:0042744);; Molecular Function: metal ion binding (GO:0046872);; Biological Process: oxidation-reduction process (GO:…	K00430|0|bdi:100844871|K00430 peroxidase [EC:1.11.1.7] | (RefSeq) peroxidase 72-like	Phenylpropanoid biosynthesis (ko00940)	--	--	Peroxidase	Peroxidase 72 OS=Arabidopsis thaliana OX=3702 GN=PER72 PE=1 SV=1	G	Carbohydrate transport and metabolism	predicted protein [Hordeum vulgare subsp. vulgare]
Hordeum_vulgare_newGene_7189	0.348182	0.323691	0.280281	0	0	0	1.75511e-26	#NAME?	down	[L]	Replication, recombination and repair	Molecular Function: DNA binding (GO:0003677);; Molecular Function: RNA binding (GO:0003723);; Molecular Function: RNA-directed DNA polymerase activity (GO:0003964);; Molecular Function: RNA-DNA hybrid ribonuclease activity (GO:0004523);; Biological Process: RNA-dependent DNA biosynthetic process (GO:0006278);; Biological Process: DNA recombination (GO:0006310);;	--	--	[R]	General function prediction only	Putative gypsy type transposon;; Integrase core domain;; Reverse transcriptase-like	--	L	Replication, recombination and repair	uncharacterized protein LOC109778220 [Aegilops tauschii subsp. tauschii]
HORVU4Hr1G018070	1.04533	0.953866	0.803109	0	0	0	3.142e-17	#NAME?	down	--	--	Molecular Function: nucleic acid binding (GO:0003676);; Molecular Function: ATP binding (GO:0005524);; Molecular Function: zinc ion binding (GO:0008270);; Biological Process: DNA integration (GO:0015074);;	--	--	--	--	gag-polypeptide of LTR copia-type	--	--	--	Auxilin-related protein 2 [Triticum urartu]
HORVU2Hr1G002500	0.288214	0.606215	0.304606	3.93206	3.48162	3.98477	5.55642e-14	3.18945	up	--	--	Molecular Function: transferase activity, transferring acyl groups other than amino-acyl groups (GO:0016747);;	--	--	--	--	Transferase family	Putrescine hydroxycinnamoyltransferase 3 OS=Oryza sativa subsp. japonica OX=39947 GN=PHT3 PE=1 SV=1	S	Function unknown	predicted protein [Hordeum vulgare subsp. vulgare]
HORVU6Hr1G003620	0.140427	0.279227	0.244175	5.10264	3.89153	3.62854	1.31216e-27	4.24911	up	--	--	--	K18081|0|osa:4346290|K18081 myotubularin-related protein 1/2 [EC:3.1.3.64 3.1.3.95] | (RefSeq) phosphatidylinositol-3-phosphatase myotubularin-1	Inositol phosphate metabolism (ko00562);; Phosphatidylinositol signaling system (ko04070)	[IU]	Lipid transport and metabolism;; Intracellular trafficking, secretion, and vesicular transport	Myotubularin-like phosphatase domain	Phosphatidylinositol-3-phosphatase myotubularin-2 OS=Arabidopsis thaliana OX=3702 GN=MTM2 PE=1 SV=1	S	Function unknown	phosphatidylinositol-3-phosphatase myotubularin-2-like [Aegilops tauschii subsp. tauschii]
Hordeum_vulgare_newGene_27443	0	0	0	8.40206	9.28018	8.4844	5.07891e-55	Inf	up	--	--	Biological Process: fatty acid beta-oxidation (GO:0006635);; Molecular Function: oxidoreductase activity, acting on the CH-CH group of donors (GO:0016627);; Molecular Function: anion binding (GO:0043168);; Molecular Function: coenzyme binding (GO:0050662);;	K00232|1.52945e-08|bdi:100824216|K00232 acyl-CoA oxidase [EC:1.3.3.6] | (RefSeq) peroxisomal acyl-coenzyme A oxidase 1-like	Fatty acid degradation (ko00071);; alpha-Linolenic acid metabolism (ko00592);; Biosynthesis of unsaturated fatty acids (ko01040);; Fatty acid metabolism (ko01212);; Peroxisome (ko04146)	--	--	--	--	I	Lipid transport and metabolism	Peroxisomal acyl-coenzyme A oxidase 1 [Zea mays]
HORVU2Hr1G087880	0.52971	0.4206	0.564117	1.2994	1.60613	1.49202	0.000644489	1.60411	up	--	--	--	--	--	--	--	--	--	S	Function unknown	uncharacterized protein LOC109784316 isoform X1 [Aegilops tauschii subsp. tauschii]
Hordeum_vulgare_newGene_81029	17.9165	16.7321	29.4914	0	0	0	7.18147e-31	#NAME?	down	[QV]	Secondary metabolites biosynthesis, transport and catabolism;; Defense mechanisms	Molecular Function: monooxygenase activity (GO:0004497);; Molecular Function: iron ion binding (GO:0005506);; Cellular Component: integral component of membrane (GO:0016021);; Molecular Function: oxidoreductase activity, acting on paired donors, with incorporation or reduction of molecular oxygen (GO:0016705);; Molecular Function: heme binding (GO:0020037);; Biological Process: oxidation-reductio…	--	--	[QI]	Secondary metabolites biosynthesis, transport and catabolism;; Lipid transport and metabolism	Cytochrome P450	Noroxomaritidine synthase OS=Narcissus aff. pseudonarcissus MK-2014 OX=1540222 GN=Cyp96T1 PE=1 SV=1	Q	Secondary metabolites biosynthesis, transport and catabolism	predicted protein [Hordeum vulgare subsp. vulgare]
HORVU5Hr1G014470	1.17997	2.20414	2.63336	2.53805	4.2606	3.94026	0.00587512	1.11218	up	--	--	--	K09490|4.86666e-31|osa:9266859|K09490 heat shock 70kDa protein 5 | (RefSeq) uncharacterized LOC9266859	Protein export (ko03060);; Protein processing in endoplasmic reticulum (ko04141)	--	--	--	--	S	Function unknown	ankyrin repeat domain-containing protein 17-like [Aegilops tauschii subsp. tauschii]
HORVU7Hr1G006150	0.403994	0.271769	0.308538	0	0	0	1.60257e-18	#NAME?	down	[K]	Transcription	Molecular Function: ATP binding (GO:0005524);; Molecular Function: ADP binding (GO:0043531);;	--	--	[T]	Signal transduction mechanisms	NB-ARC domain	Disease resistance protein RPH8A OS=Arabidopsis thaliana OX=3702 GN=RPH8A PE=3 SV=1	--	--	Disease resistance protein RPM1 [Triticum urartu]
Hordeum_vulgare_newGene_12990	1.95656	2.23315	1.83364	44.1474	49.4336	51.1353	2.3509e-53	4.67576	up	--	--	--	--	--	--	--	--	--	--	--	hypothetical protein TRIUR3_01503 [Triticum urartu]
HORVU1Hr1G017660	2.418	1.79824	1.84237	5.06246	4.68289	5.11842	0.000205285	1.39707	up	--	--	--	--	--	--	--	--	--	S	Function unknown	hypothetical protein TRIUR3_26192 [Triticum urartu]
Hordeum_vulgare_newGene_69759	0.397935	0.403706	0.380913	1.20475	1.22467	1.09775	2.02257e-06	1.59684	up	--	--	Molecular Function: DNA binding (GO:0003677);; Molecular Function: RNA binding (GO:0003723);; Molecular Function: RNA-directed DNA polymerase activity (GO:0003964);; Molecular Function: aspartic-type endopeptidase activity (GO:0004190);; Biological Process: RNA-dependent DNA biosynthetic process (GO:0006278);; Biological Process: DNA recombination (GO:0006310);; Biological Process: proteolysis (G…	--	--	[R]	General function prediction only	Integrase core domain;; Retrotransposon gag protein;; Retroviral aspartyl protease;; Reverse transcriptase (RNA-dependent DNA polymerase)	RNA-directed DNA polymerase homolog OS=Oenothera berteroana OX=3950 PE=4 SV=1	L	Replication, recombination and repair	polyprotein [Hordeum vulgare subsp. vulgare]
Hordeum_vulgare_newGene_47405	1.62485	1.7435	1.27075	0.408073	0.508897	0.620359	0.000234889	-1.47728	down	--	--	Molecular Function: nucleic acid binding (GO:0003676);;	K11593|0|bdi:100835081|K11593 eukaryotic translation initiation factor 2C | (RefSeq) protein argonaute 2-like	--	[J]	Translation, ribosomal structure and biogenesis	Piwi domain;; PAZ domain;; N-terminal domain of argonaute	Protein argonaute 2 OS=Oryza sativa subsp. japonica OX=39947 GN=AGO2 PE=2 SV=2	J	Translation, ribosomal structure and biogenesis	protein argonaute 2-like [Aegilops tauschii subsp. tauschii]
HORVU6Hr1G040180	4.87411	6.5001	5.39906	0	0	0	1.63716e-51	#NAME?	down	--	--	Molecular Function: monooxygenase activity (GO:0004497);; Molecular Function: iron ion binding (GO:0005506);; Cellular Component: integral component of membrane (GO:0016021);; Molecular Function: oxidoreductase activity, acting on paired donors, with incorporation or reduction of molecular oxygen (GO:0016705);; Molecular Function: heme binding (GO:0020037);; Biological Process: oxidation-reductio…	--	--	[QI]	Secondary metabolites biosynthesis, transport and catabolism;; Lipid transport and metabolism	Cytochrome P450	Cytochrome P450 704B1 OS=Arabidopsis thaliana OX=3702 GN=CYP704B1 PE=1 SV=1	Q	Secondary metabolites biosynthesis, transport and catabolism	cytochrome P450 family 704 subfamily A polypeptide 2 [Zea mays]
Hordeum_vulgare_newGene_63796	2.20115	1.83532	2.0287	6.10038	9.56155	8.70411	3.88623e-07	2.08609	up	--	--	--	--	--	--	--	--	--	S	Function unknown	predicted protein, partial [Hordeum vulgare subsp. vulgare]
HORVU6Hr1G080870	0.196846	0.453552	0.33515	0.951428	0.882876	0.647002	0.00888515	1.41124	up	--	--	Molecular Function: metal ion binding (GO:0046872);;	--	--	--	--	--	Zinc finger protein 8 OS=Arabidopsis thaliana OX=3702 GN=ZFP8 PE=1 SV=1	S	Function unknown	predicted protein [Hordeum vulgare subsp. vulgare]
HORVU1Hr1G054530	0.301866	0.582087	0.338544	2.80604	2.23842	3.06955	1.97126e-12	2.77704	up	[O]	Posttranslational modification, protein turnover, chaperones	Molecular Function: ATP binding (GO:0005524);; Cellular Component: cytoplasm (GO:0005737);; Biological Process: protein folding (GO:0006457);; Cellular Component: integral component of membrane (GO:0016021);; Molecular Function: unfolded protein binding (GO:0051082);;	K09497|0|apro:F751_5967|K09497 T-complex protein 1 subunit epsilon | (RefSeq) T-complex protein 1 subunit epsilon	--	[O]	Posttranslational modification, protein turnover, chaperones	TCP-1/cpn60 chaperonin family	T-complex protein 1 subunit epsilon OS=Avena sativa OX=4498 PE=2 SV=1	O	Posttranslational modification, protein turnover, chaperones	PREDICTED: T-complex protein 1 subunit epsilon isoform X2 [Gossypium raimondii]
Hordeum_vulgare_newGene_81033	0.547988	0.20876	0.219261	1.22996	1.18553	1.93125	7.03238e-05	2.19664	up	--	--	Molecular Function: metal ion binding (GO:0046872);;	--	--	--	--	--	Zinc finger protein 3 OS=Arabidopsis thaliana OX=3702 GN=ZFP3 PE=1 SV=1	S	Function unknown	predicted protein [Hordeum vulgare subsp. vulgare]
HORVU4Hr1G078210	1.77562	2.10319	2.20854	12.8115	12.5595	11.5649	2.79198e-22	2.7031	up	--	--	Molecular Function: transporter activity (GO:0005215);; Biological Process: transport (GO:0006810);; Cellular Component: plastid (GO:0009536);; Cellular Component: integral component of membrane (GO:0016021);;	--	--	--	--	Purine nucleobase transmembrane transport	Purine permease 3 OS=Arabidopsis thaliana OX=3702 GN=PUP3 PE=2 SV=1	S	Function unknown	predicted protein [Hordeum vulgare subsp. vulgare]
HORVU3Hr1G082460	2.18804	1.50142	2.41166	7.02097	5.70401	6.51498	3.51878e-10	1.88099	up	[E]	Amino acid transport and metabolism	--	K14638|0|bdi:106866091|K14638 solute carrier family 15 (peptide/histidine transporter), member 3/4 | (RefSeq) protein NRT1/ PTR FAMILY 5.10-like	--	[E]	Amino acid transport and metabolism	POT family;; Major Facilitator Superfamily	Protein NRT1/ PTR FAMILY 5.10 OS=Arabidopsis thaliana OX=3702 GN=NPF5.10 PE=2 SV=1	E	Amino acid transport and metabolism	protein NRT1/ PTR FAMILY 5.10-like [Aegilops tauschii subsp. tauschii]
HORVU1Hr1G000030	1.64957	1.61716	2.8537	8.44233	8.48657	9.02679	5.04943e-10	1.89012	up	--	--	--	--	--	--	--	--	--	S	Function unknown	uncharacterized protein LOC109734558 [Aegilops tauschii subsp. tauschii]
Hordeum_vulgare_newGene_84258	1.78715	1.63449	1.55284	0.779448	0.466894	0.503727	0.00378114	-1.32734	down	--	--	--	--	--	--	--	--	--	--	--	hypothetical protein TRIUR3_17200 [Triticum urartu]
HORVU5Hr1G047640	1.45409	1.24484	0.761378	0.143183	0.130868	0.144313	3.97288e-07	-2.8726	down	--	--	Biological Process: metabolic process (GO:0008152);; Molecular Function: amino acid binding (GO:0016597);;	--	--	--	--	ACT domain;; ACT domain	ACT domain-containing protein ACR8 OS=Arabidopsis thaliana OX=3702 GN=ACR8 PE=2 SV=1	S	Function unknown	ACT domain-containing protein ACR8-like [Aegilops tauschii subsp. tauschii]
HORVU5Hr1G102070	0.117425	0	0	3.12766	2.25855	1.63036	9.07359e-11	5.75867	up	--	--	--	--	--	--	--	--	--	--	--	BUB3-interacting and GLEBS motif-containing protein ZNF207-like isoform X3 [Aegilops tauschii subsp. tauschii]
Hordeum_vulgare_newGene_27349	1.92158	1.23873	2.97529	3.65799	5.12627	4.97073	0.00428798	1.25935	up	--	--	Cellular Component: mitochondrion (GO:0005739);;	--	--	--	--	--	--	S	Function unknown	predicted protein [Hordeum vulgare subsp. vulgare]
HORVU0Hr1G016220	0.008204	0	0	0.796049	0.746319	0.571093	8.22021e-20	7.1288	up	[P]	Inorganic ion transport and metabolism	Molecular Function: calcium-transporting ATPase activity (GO:0005388);; Molecular Function: ATP binding (GO:0005524);; Cellular Component: integral component of plasma membrane (GO:0005887);; Cellular Component: plastid (GO:0009536);; Molecular Function: metal ion binding (GO:0046872);; Biological Process: calcium ion transmembrane transport (GO:0070588);;	K01537|0|bdi:100826674|K01537 Ca2+-transporting ATPase [EC:3.6.3.8] | (RefSeq) putative calcium-transporting ATPase 13, plasma membrane-type	--	[P]	Inorganic ion transport and metabolism	Cation transporting ATPase, C-terminus;; E1-E2 ATPase;; haloacid dehalogenase-like hydrolase;; Cation transport ATPase (P-type)	Calcium-transporting ATPase 7, plasma membrane-type OS=Oryza sativa subsp. japonica OX=39947 GN=ACA7 PE=2 SV=1	P	Inorganic ion transport and metabolism	putative calcium-transporting ATPase 13, plasma membrane-type [Aegilops tauschii subsp. tauschii]
Hordeum_vulgare_newGene_49013	0	0	0	1.52066	2.0817	1.87065	2.48366e-38	Inf	up	--	--	Molecular Function: translation initiation factor activity (GO:0003743);; Molecular Function: transporter activity (GO:0005215);; Biological Process: translational initiation (GO:0006413);; Biological Process: proteolysis (GO:0006508);; Molecular Function: metallopeptidase activity (GO:0008237);; Molecular Function: zinc ion binding (GO:0008270);; Cellular Component: integral component of membran…	K03128|4.31913e-169|dosa:Os09t0410125-00|K03128 transcription initiation factor TFIID subunit 2 | (RAP-DB) Os09g0410125; Similar to membrane alanyl aminopeptidase.	Basal transcription factors (ko03022)	[K]	Transcription	Permease family	Transcription initiation factor TFIID subunit 2 OS=Arabidopsis thaliana OX=3702 GN=TAF2 PE=2 SV=1	K	Transcription	predicted protein [Hordeum vulgare subsp. vulgare]
HORVU2Hr1G037540	2.19563	2.07673	1.86921	3.19052	4.29395	4.16465	0.00909037	1.03171	up	--	--	Molecular Function: DNA binding (GO:0003677);; Molecular Function: transcription factor activity, sequence-specific DNA binding (GO:0003700);; Cellular Component: nucleus (GO:0005634);; Biological Process: regulation of transcription, DNA-templated (GO:0006355);; Cellular Component: integral component of membrane (GO:0016021);;	K09286|9.32174e-42|obr:102713650|K09286 EREBP-like factor | (RefSeq) ethylene-responsive transcription factor RAP2-11	--	--	--	AP2 domain	Ethylene-responsive transcription factor RAP2-11 OS=Arabidopsis thaliana OX=3702 GN=RAP2-11 PE=2 SV=1	K	Transcription	predicted protein [Hordeum vulgare subsp. vulgare]
HORVU3Hr1G010760	2.27187	1.97126	2.03454	0	0	0	4.53077e-39	#NAME?	down	--	--	Molecular Function: cysteine-type endopeptidase activity (GO:0004197);; Molecular Function: voltage-gated potassium channel activity (GO:0005249);; Cellular Component: extracellular space (GO:0005615);; Cellular Component: lysosome (GO:0005764);; Cellular Component: endoplasmic reticulum (GO:0005783);; Cellular Component: integral component of plasma membrane (GO:0005887);; Biological Process: io…	--	--	[T]	Signal transduction mechanisms	Granulin	Probable cysteine protease RD21B OS=Arabidopsis thaliana OX=3702 GN=RD21B PE=1 SV=1	O	Posttranslational modification, protein turnover, chaperones	predicted protein [Hordeum vulgare subsp. vulgare]
HORVU3Hr1G074250	2.07892	2.04829	2.02134	2.9772	3.19926	4.7815	3.14995e-05	1.39445	up	[C]	Energy production and conversion	Molecular Function: hydrolase activity, acting on carbon-nitrogen (but not peptide) bonds, in linear amides (GO:0016811);;	--	--	--	--	Acetamidase/Formamidase family	Pentatricopeptide repeat-containing protein At5g56310 OS=Arabidopsis thaliana OX=3702 GN=PCMP-E13 PE=2 SV=1	S	Function unknown	pentatricopeptide repeat-containing protein At5g56310-like [Aegilops tauschii subsp. tauschii]
Hordeum_vulgare_newGene_48427	0	0	0	0.941919	1.09998	1.14859	2.79703e-16	Inf	up	--	--	Molecular Function: RNA polymerase II transcription factor activity, sequence-specific DNA binding (GO:0000981);; Molecular Function: DNA binding (GO:0003677);; Cellular Component: nucleoplasm (GO:0005654);; Cellular Component: cytoplasm (GO:0005737);; Cellular Component: membrane (GO:0016020);;	--	--	--	--	hAT family C-terminal dimerisation region	--	S	Function unknown	uncharacterized protein LOC109780182 [Aegilops tauschii subsp. tauschii]
HORVU6Hr1G066000	2.77422	3.26455	3.49859	0.85307	0	0.893431	2.88417e-06	-1.92092	down	--	--	Molecular Function: DNA binding (GO:0003677);; Cellular Component: nucleus (GO:0005634);; Biological Process: regulation of transcription, DNA-templated (GO:0006355);;	--	--	[O]	Posttranslational modification, protein turnover, chaperones	Myb-like DNA-binding domain	Protein REVEILLE 6 OS=Arabidopsis thaliana OX=3702 GN=RVE6 PE=2 SV=1	K	Transcription	predicted protein [Hordeum vulgare subsp. vulgare]
HORVU1Hr1G087050	0.491069	0.535228	0.534941	0.087988	0.234781	0.100927	0.00139959	-1.73769	down	[T]	Signal transduction mechanisms	Molecular Function: nucleotide binding (GO:0000166);; Molecular Function: protein serine/threonine kinase activity (GO:0004674);; Cellular Component: plasma membrane (GO:0005886);; Biological Process: protein phosphorylation (GO:0006468);; Biological Process: cell communication (GO:0007154);; Biological Process: single-organism process (GO:0044699);;	K04733|0|dosa:Os10t0141200-00|K04733 interleukin-1 receptor-associated kinase 4 [EC:2.7.11.1] | (RAP-DB) Os10g0141200; Similar to Protein kinase domain containing protein.	--	[T]	Signal transduction mechanisms	Protein kinase domain;; Protein tyrosine kinase	G-type lectin S-receptor-like serine/threonine-protein kinase At2g19130 OS=Arabidopsis thaliana OX=3702 GN=At2g19130 PE=2 SV=1	T	Signal transduction mechanisms	G-type lectin S-receptor-like serine/threonine-protein kinase [Dichanthelium oligosanthes]
HORVU3Hr1G014810	0.252055	0.085514	0.164782	2.11404	0.923542	2.33776	2.33277e-05	2.44201	up	--	--	Molecular Function: zinc ion binding (GO:0008270);;	--	--	[KTDL]	Transcription;; Signal transduction mechanisms;; Cell cycle control, cell division, chromosome partitioning;; Replication, recombination and repair	twin BRCT domain;; BRCA1 C Terminus (BRCT) domain	BRCT domain-containing protein At4g02110 OS=Arabidopsis thaliana OX=3702 GN=At4g02110 PE=4 SV=3	S	Function unknown	predicted protein [Hordeum vulgare subsp. vulgare]
HORVU5Hr1G069510	2.31612	1.87377	1.97717	5.78503	5.84749	5.64072	7.47421e-07	1.58677	up	--	--	Molecular Function: nucleic acid binding (GO:0003676);; Molecular Function: zinc ion binding (GO:0008270);;	--	--	--	--	Protein of unknown function, DUF617	Protein MIZU-KUSSEI 1 OS=Arabidopsis thaliana OX=3702 GN=MIZ1 PE=1 SV=1	S	Function unknown	predicted protein [Hordeum vulgare subsp. vulgare]
HORVU7Hr1G055330	0.205756	0.17073	0.086366	5.08088	4.89682	5.0218	1.49711e-29	5.0275	up	--	--	Cellular Component: cytoplasm (GO:0005737);; Biological Process: negative regulation of translation (GO:0017148);; Molecular Function: rRNA N-glycosylase activity (GO:0030598);; Biological Process: killing of cells of other organism (GO:0031640);; Biological Process: defense response to fungus (GO:0050832);;	--	--	--	--	Ribosome inactivating protein	Protein synthesis inhibitor I OS=Hordeum vulgare OX=4513 GN=RIP30 PE=1 SV=2	--	--	RecName: Full=Protein synthesis inhibitor I; AltName: Full=Ribosome-inactivating protein I; AltName: Full=rRNA N-glycosidase
Hordeum_vulgare_newGene_19359	6.57436	7.10192	6.30124	0	0	0	6.64718e-62	#NAME?	down	--	--	Molecular Function: nucleic acid binding (GO:0003676);; Biological Process: lipid metabolic process (GO:0006629);; Molecular Function: 3'-5' exonuclease activity (GO:0008408);; Molecular Function: glycerophosphodiester phosphodiesterase activity (GO:0008889);; Cellular Component: integral component of membrane (GO:0016021);; Biological Process: nucleic acid phosphodiester bond hydrolysis (GO:0090…	--	--	--	--	3'-5' exonuclease	--	S	Function unknown	predicted protein, partial [Hordeum vulgare subsp. vulgare]
HORVU3Hr1G075830	1.93437	2.14402	2.09324	0.901546	1.10996	1.01581	0.00485387	-1.01959	down	--	--	Molecular Function: DNA binding (GO:0003677);; Biological Process: transcription elongation from RNA polymerase II promoter (GO:0006368);; Biological Process: histone modification (GO:0016570);; Cellular Component: Cdc73/Paf1 complex (GO:0016593);; Biological Process: growth (GO:0040007);;	--	--	--	--	Plus-3 domain	--	S	Function unknown	predicted protein [Hordeum vulgare subsp. vulgare]
HORVU3Hr1G112520	2.32533	1.47751	2.35673	0.543213	0.837686	0.630978	0.00133474	-1.28308	down	[E]	Amino acid transport and metabolism	Cellular Component: cytosol (GO:0005829);; Cellular Component: plasma membrane (GO:0005886);; Biological Process: ethanolamine metabolic process (GO:0006580);; Molecular Function: carboxy-lyase activity (GO:0016831);; Biological Process: carboxylic acid metabolic process (GO:0019752);; Molecular Function: pyridoxal phosphate binding (GO:0030170);;	K01590|0|bdi:100838169|K01590 histidine decarboxylase [EC:4.1.1.22] | (RefSeq) serine decarboxylase 1-like	Histidine metabolism (ko00340)	[E]	Amino acid transport and metabolism	Pyridoxal-dependent decarboxylase conserved domain	Serine decarboxylase 1 OS=Oryza sativa subsp. japonica OX=39947 GN=SDC1 PE=3 SV=1	E	Amino acid transport and metabolism	serine decarboxylase 1-like [Aegilops tauschii subsp. tauschii]
Hordeum_vulgare_newGene_43594	1.33774	3.36022	1.54394	4.2877	4.14611	3.65813	0.000337321	1.14438	up	--	--	--	--	--	--	--	--	--	--	--	predicted protein [Hordeum vulgare subsp. vulgare]
HORVU4Hr1G005370	1.01	2.20844	1.261	0	0	0	1.28806e-16	#NAME?	down	--	--	--	--	--	--	--	Ankyrin repeats (many copies);; Ankyrin repeat;; Ankyrin repeat	--	S	Function unknown	uncharacterized protein LOC109742643 [Aegilops tauschii subsp. tauschii]
Hordeum_vulgare_newGene_64009	0.514467	0.30951	0.348153	0.050825	0.126592	0.066293	0.000930353	-1.83798	down	[G]	Carbohydrate transport and metabolism	Cellular Component: cytoplasm (GO:0005737);; Cellular Component: integral component of membrane (GO:0016021);;	--	--	--	--	GDP-fucose protein O-fucosyltransferase;; pfkB family carbohydrate kinase	O-fucosyltransferase 19 OS=Arabidopsis thaliana OX=3702 GN=OFUT19 PE=2 SV=1	S	Function unknown	predicted protein [Hordeum vulgare subsp. vulgare]
HORVU6Hr1G074570	1.62817	2.82482	1.79284	7.07708	8.51007	5.91793	2.27084e-45	3.97594	up	[M]	Cell wall/membrane/envelope biogenesis	Molecular Function: polygalacturonase activity (GO:0004650);; Molecular Function: protein serine/threonine kinase activity (GO:0004674);; Molecular Function: ATP binding (GO:0005524);; Cellular Component: extracellular region (GO:0005576);; Cellular Component: plasma membrane (GO:0005886);; Biological Process: carbohydrate metabolic process (GO:0005975);; Biological Process: protein phosphorylati…	--	--	--	--	Protein kinase domain;; Protein tyrosine kinase	Protein NSP-INTERACTING KINASE 3 OS=Arabidopsis thaliana OX=3702 GN=NIK3 PE=1 SV=1	T	Signal transduction mechanisms	predicted protein [Hordeum vulgare subsp. vulgare]
HORVU7Hr1G098490	1.92877	2.06232	2.26608	5.26957	5.78702	5.40636	0.00015347	1.41107	up	[P]	Inorganic ion transport and metabolism	Molecular Function: UDP-glucose transmembrane transporter activity (GO:0005460);; Molecular Function: protein binding (GO:0005515);; Molecular Function: ATP binding (GO:0005524);; Cellular Component: vacuolar membrane (GO:0005774);; Cellular Component: plasma membrane (GO:0005886);; Biological Process: response to aluminum ion (GO:0010044);; Cellular Component: vesicle membrane (GO:0012506);; Bio…	--	--	[Q]	Secondary metabolites biosynthesis, transport and catabolism	ABC transporter	Protein STAR1 OS=Oryza sativa subsp. japonica OX=39947 GN=STAR1 PE=1 SV=1	P	Inorganic ion transport and metabolism	predicted protein, partial [Hordeum vulgare subsp. vulgare]
HORVU4Hr1G002050	1.73071	2.03938	2.49185	8.32319	7.64804	7.2488	6.04931e-10	1.96707	up	[H]	Coenzyme transport and metabolism	Molecular Function: S-adenosylmethionine-dependent methyltransferase activity (GO:0008757);; Cellular Component: chloroplast inner membrane (GO:0009706);; Biological Process: vitamin E biosynthetic process (GO:0010189);; Cellular Component: integral component of membrane (GO:0016021);; Biological Process: methylation (GO:0032259);;	K12502|1.27202e-159|bdi:100831760|K12502 MPBQ/MSBQ methyltransferase [EC:2.1.1.295] | (RefSeq) 2-methyl-6-phytyl-1,4-hydroquinone methyltransferase 2, chloroplastic-like	Ubiquinone and other terpenoid-quinone biosynthesis (ko00130)	[H]	Coenzyme transport and metabolism	Methyltransferase domain;; Methyltransferase domain;; ubiE/COQ5 methyltransferase family;; Methyltransferase domain;; Methyltransferase domain;; Methyltransferase domain	2-methyl-6-phytyl-1,4-hydroquinone methyltransferase 2, chloroplastic OS=Oryza sativa subsp. japonica OX=39947 GN=Os12g0615400 PE=2 SV=2	Q	Secondary metabolites biosynthesis, transport and catabolism	2-methyl-6-phytyl-1,4-hydroquinone methyltransferase 2, chloroplastic-like isoform X1 [Aegilops tauschii subsp. tauschii]
HORVU3Hr1G064830	27.773	24.7609	23.6747	0.453946	0.569044	0.645791	9.81225e-81	-5.25018	down	--	--	--	--	--	--	--	--	Cyclin-B2-2 OS=Oryza sativa subsp. japonica OX=39947 GN=CYCB2-2 PE=1 SV=1	D	Cell cycle control, cell division, chromosome partitioning	uncharacterized protein LOC109738439 [Aegilops tauschii subsp. tauschii]
Hordeum_vulgare_newGene_81652	0.939825	0.758761	0.820904	0.033545	0.108029	0.102911	8.02725e-12	-3.11167	down	--	--	Cellular Component: mitochondrion (GO:0005739);;	--	--	--	--	Protein of unknown function (DUF295);; F-box domain;; Protein of unknown function (DUF295)	F-box protein At3g07870 OS=Arabidopsis thaliana OX=3702 GN=At3g07870 PE=2 SV=1	S	Function unknown	F-box protein SKIP23 [Triticum urartu]
Hordeum_vulgare_newGene_30280	0.021331	0	0	0.564565	0.411703	0.423436	1.4313e-13	6.14282	up	[G]	Carbohydrate transport and metabolism	Molecular Function: hydrolase activity, hydrolyzing O-glycosyl compounds (GO:0004553);; Biological Process: carbohydrate metabolic process (GO:0005975);; Biological Process: actin filament organization (GO:0007015);; Molecular Function: protein binding, bridging (GO:0030674);; Molecular Function: actin filament binding (GO:0051015);;	--	--	--	--	Cellulase (glycosyl hydrolase family 5);; Fascin domain	--	G	Carbohydrate transport and metabolism	predicted protein [Hordeum vulgare subsp. vulgare]
HORVU1Hr1G002340	2.35442	2.16392	1.74465	3.93424	6.34831	5.06378	7.66438e-06	1.38877	up	--	--	Molecular Function: DNA binding (GO:0003677);; Cellular Component: nucleus (GO:0005634);; Biological Process: regulation of transcription, DNA-templated (GO:0006355);; Cellular Component: plastid (GO:0009536);; Molecular Function: kinase activity (GO:0016301);; Biological Process: phosphorylation (GO:0016310);; Molecular Function: protein dimerization activity (GO:0046983);;	K08880|2.3599e-145|bdi:100826007|K08880 serine/threonine kinase 19 [EC:2.7.11.1] | (RefSeq) serine/threonine-protein kinase 19	--	--	--	Serine-threonine protein kinase 19	--	T	Signal transduction mechanisms	predicted protein [Hordeum vulgare subsp. vulgare]
Hordeum_vulgare_newGene_7814	14.6009	8.74646	14.3518	0.019625	0	0.032119	3.75319e-33	-8.3227	down	--	--	Molecular Function: serine-type endopeptidase activity (GO:0004252);; Biological Process: proteolysis (GO:0006508);;	--	--	[O]	Posttranslational modification, protein turnover, chaperones	--	Protease Do-like 9 OS=Arabidopsis thaliana OX=3702 GN=DEGP9 PE=1 SV=1	O	Posttranslational modification, protein turnover, chaperones	hypothetical protein BRADI_1g44935v3 [Brachypodium distachyon]
HORVU1Hr1G071430	0.599648	0.164057	0.432331	2.21595	1.57784	2.66474	3.1738e-06	2.50503	up	--	--	--	--	--	--	--	--	--	S	Function unknown	hypothetical protein TRIUR3_21122 [Triticum urartu]
HORVU7Hr1G119700	2.22424	2.28959	1.76365	5.59885	7.65967	6.45898	4.91105e-09	1.63461	up	--	--	Cellular Component: integral component of membrane (GO:0016021);;	--	--	--	--	--	--	--	--	predicted protein, partial [Hordeum vulgare subsp. vulgare]
HORVU4Hr1G086480	1.58178	2.38198	2.32323	10.5514	11.3755	10.2803	1.41717e-13	2.45411	up	--	--	Cellular Component: plasma membrane (GO:0005886);; Cellular Component: integral component of membrane (GO:0016021);;	--	--	--	--	Domain of unknown function (DUF588)	CASP-like protein 5B3 OS=Oryza sativa subsp. japonica OX=39947 GN=Os09g0249400 PE=2 SV=1	S	Function unknown	CASP-like protein 5B3 [Aegilops tauschii subsp. tauschii]
HORVU4Hr1G061020	1.92449	1.91611	2.4927	9.18385	9.76588	8.89553	2.95325e-12	2.24872	up	[R]	General function prediction only	Cellular Component: integral component of membrane (GO:0016021);; Molecular Function: oxidoreductase activity (GO:0016491);; Biological Process: oxidation-reduction process (GO:0055114);;	K10251|7.82806e-137|bdi:100840094|K10251 17beta-estradiol 17-dehydrogenase / very-long-chain 3-oxoacyl-CoA reductase [EC:1.1.1.62 1.1.1.330] | (RefSeq) very-long-chain 3-oxoacyl-CoA reductase 1-like	Fatty acid elongation (ko00062);; Biosynthesis of unsaturated fatty acids (ko01040);; Fatty acid metabolism (ko01212)	--	--	short chain dehydrogenase;; Enoyl-(Acyl carrier protein) reductase	Very-long-chain 3-oxoacyl-CoA reductase 1 OS=Arabidopsis thaliana OX=3702 GN=KCR1 PE=1 SV=1	S	Function unknown	predicted protein [Hordeum vulgare subsp. vulgare]
HORVU4Hr1G031990	0	0	0	1.72886	1.40223	1.64712	5.54303e-17	Inf	up	--	--	Cellular Component: nucleus (GO:0005634);; Biological Process: regulation of transcription, DNA-templated (GO:0006355);; Biological Process: regulation of translation (GO:0006417);; Biological Process: auxin-activated signaling pathway (GO:0009734);; Biological Process: flower development (GO:0009908);; Biological Process: longitudinal axis specification (GO:0009942);; Biological Process: leaf va…	K14486|1.72787e-59|bdi:100824752|K14486 auxin response factor | (RefSeq) auxin response factor 11	Plant hormone signal transduction (ko04075)	--	--	--	Auxin response factor 11 OS=Oryza sativa subsp. japonica OX=39947 GN=ARF11 PE=2 SV=1	K	Transcription	predicted protein, partial [Hordeum vulgare subsp. vulgare]
HORVU3Hr1G097770	2.53051	1.71436	2.11019	5.79955	6.04504	6.14643	4.98496e-07	1.63312	up	--	--	Cellular Component: cytoplasm (GO:0005737);; Cellular Component: integral component of membrane (GO:0016021);; Biological Process: metal ion transport (GO:0030001);; Molecular Function: transition metal ion binding (GO:0046914);; Biological Process: cellular transition metal ion homeostasis (GO:0046916);;	--	--	[P]	Inorganic ion transport and metabolism	Heavy-metal-associated domain	Heavy metal-associated isoprenylated plant protein 36 OS=Arabidopsis thaliana OX=3702 GN=HIPP36 PE=2 SV=1	S	Function unknown	predicted protein [Hordeum vulgare subsp. vulgare]
HORVU3Hr1G079230	1.08164	1.15773	0.724903	0.297755	0.306284	0.213165	0.00337492	-1.58149	down	--		Molecular Function: protein serine/threonine kinase activity (GO:0004674);; Molecular Function: ATP binding (GO:0005524);; Biological Process: protein phosphorylation (GO:0006468);; Cellular Component: integral component of membrane (GO:0016021);;	--	--	--	--	Carbohydrate-binding protein of the ER	Senescence-induced receptor-like serine/threonine-protein kinase OS=Arabidopsis thaliana OX=3702 GN=SIRK PE=2 SV=1	T	Signal transduction mechanisms	unnamed protein product [Triticum aestivum]
HORVU1Hr1G026580	1.89154	2.07968	2.38848	3.6485	4.30519	3.47332	0.00643141	1.09489	up	[P]	Inorganic ion transport and metabolism	Biological Process: sulfate assimilation (GO:0000103);; Molecular Function: adenylylsulfate kinase activity (GO:0004020);; Molecular Function: ATP binding (GO:0005524);; Cellular Component: cytosol (GO:0005829);; Biological Process: phosphorylation (GO:0016310);; Biological Process: male gamete generation (GO:0048232);; Biological Process: hydrogen sulfide biosynthetic process (GO:0070814);;	K00860|2.56535e-14|bdi:100824573|K00860 adenylylsulfate kinase [EC:2.7.1.25] | (RefSeq) adenylyl-sulfate kinase 3	Purine metabolism (ko00230);; Sulfur metabolism (ko00920)	[P]	Inorganic ion transport and metabolism	Leucine rich repeat	Adenylyl-sulfate kinase 4, chloroplastic OS=Arabidopsis thaliana OX=3702 GN=APK4 PE=1 SV=1	--	--	predicted protein [Hordeum vulgare subsp. vulgare]
HORVU7Hr1G104590	2.38793	2.05818	1.95607	4.82993	5.01642	4.83099	9.63871e-07	1.24662	up	--	--	Molecular Function: organic cyclic compound binding (GO:0097159);; Molecular Function: heterocyclic compound binding (GO:1901363);;	K13106|9.45195e-50|obr:102707232|K13106 pre-mRNA-splicing factor CWC26 | (RefSeq) BUD13 homolog	--	[S]	Function unknown	Pre-mRNA-splicing factor of RES complex	Retrovirus-related Pol polyprotein from transposon RE2 OS=Arabidopsis thaliana OX=3702 GN=RE2 PE=4 SV=1	S	Function unknown	predicted protein, partial [Hordeum vulgare subsp. vulgare]
HORVU7Hr1G031580	0	0	0	1.59644	1.41193	1.20017	4.9668e-44	Inf	up	--	--	Molecular Function: DNA binding (GO:0003677);; Cellular Component: nucleus (GO:0005634);; Biological Process: regulation of transcription, DNA-templated (GO:0006355);;	--	--	--	--	Protein of unknown function (DUF3615)	--	S	Function unknown	hypothetical protein TRIUR3_25042 [Triticum urartu]
HORVU4Hr1G011600	1.86259	2.08347	2.48866	4.59775	4.90981	4.8822	0.000402553	1.27119	up	--	--	Molecular Function: ATP binding (GO:0005524);; Molecular Function: kinase activity (GO:0016301);; Biological Process: phosphorylation (GO:0016310);;	--	--	--	--	Zeta toxin	--	S	Function unknown	predicted protein [Hordeum vulgare subsp. vulgare]
Hordeum_vulgare_newGene_28501	1.97785	1.9241	2.62703	3.25477	4.43378	3.4579	0.00154372	1.18627	up	--	--	Cellular Component: membrane (GO:0016020);;	--	--	--	--	--	--	--	--	predicted protein [Hordeum vulgare subsp. vulgare]
HORVU6Hr1G038800	8.70057	8.13388	10.6772	0.056985	0	0	2.26981e-39	-8.7572	down	--	--	--	--	--	--	--	--	Transcription factor VOZ1 OS=Arabidopsis thaliana OX=3702 GN=VOZ1 PE=1 SV=1	S	Function unknown	hypothetical protein TRIUR3_06377 [Triticum urartu]
HORVU7Hr1G101210	0	0.040657	0.069691	1.45807	1.59728	1.75745	7.01742e-17	5.27765	up	--	--	Molecular Function: protein serine/threonine kinase activity (GO:0004674);; Molecular Function: ATP binding (GO:0005524);; Biological Process: protein phosphorylation (GO:0006468);;	K08819|1.429e-96|bdi:100832393|K08819 cyclin-dependent kinase 12/13 [EC:2.7.11.22 2.7.11.23] | (RefSeq) probable serine/threonine-protein kinase At1g54610	--	[D]	Cell cycle control, cell division, chromosome partitioning	Protein kinase domain;; Protein tyrosine kinase	Probable serine/threonine-protein kinase At1g09600 OS=Arabidopsis thaliana OX=3702 GN=At1g09600 PE=3 SV=1	T	Signal transduction mechanisms	probable serine/threonine-protein kinase At1g54610 [Aegilops tauschii subsp. tauschii]
HORVU1Hr1G082090	11.3004	12.1275	9.39078	0	0	0	5.72961e-90	#NAME?	down	--	--	Cellular Component: membrane (GO:0016020);;	--	--	--	--	--	--	S	Function unknown	hypothetical protein ZEAMMB73_Zm00001d035352 [Zea mays]
Hordeum_vulgare_newGene_27505	2.27449	1.87329	2.35581	0	0	0	5.01328e-33	#NAME?	down	--	--	--	--	--	--	--	--	--	--	--	PREDICTED: protein SIP5-like isoform X3 [Brachypodium distachyon]
HORVU1Hr1G079150	0.14434	0.187899	0.275796	1.10213	1.52388	1.67012	1.75724e-06	2.27671	up	[I]	Lipid transport and metabolism	Molecular Function: phospholipase D activity (GO:0004630);; Molecular Function: calcium ion binding (GO:0005509);; Cellular Component: membrane (GO:0016020);; Biological Process: lipid catabolic process (GO:0016042);; Biological Process: phosphatidylcholine metabolic process (GO:0046470);; Molecular Function: N-acylphosphatidylethanolamine-specific phospholipase D activity (GO:0070290);;	K01115|0|bdi:100821936|K01115 phospholipase D1/2 [EC:3.1.4.4] | (RefSeq) phospholipase D gamma 1-like	Glycerophospholipid metabolism (ko00564);; Ether lipid metabolism (ko00565);; Endocytosis (ko04144)	[I]	Lipid transport and metabolism	Phospholipase D C terminal;; C2 domain;; Phospholipase D Active site motif;; PLD-like domain	Phospholipase D beta 1 OS=Arabidopsis thaliana OX=3702 GN=PLDBETA1 PE=1 SV=4	I	Lipid transport and metabolism	predicted protein [Hordeum vulgare subsp. vulgare]
HORVU1Hr1G064080	1.03222	0.657102	0.194667	10.8339	8.04517	10.6987	8.36583e-38	4.06544	up	--	--	Molecular Function: nutrient reservoir activity (GO:0045735);;	--	--	--	--	High molecular weight glutenin subunit	Glutenin, high molecular weight subunit DY10 OS=Triticum aestivum OX=4565 GN=GLU-D1-2B PE=3 SV=1	--	--	D-Hordein [Hordeum vulgare]
Hordeum_vulgare_newGene_93608	0	0	0.02413	1.33498	1.83337	2.01605	5.65413e-30	7.20196	up	--	--	--	--	--	--	--	--	--	S	Function unknown	predicted protein [Hordeum vulgare subsp. vulgare]
Hordeum_vulgare_newGene_65708	1.05833	1.45236	1.68611	0	0	0	5.47921e-26	#NAME?	down	--	--	--	--	--	--	--	--	Ferredoxin--NADP reductase, leaf isozyme 1, chloroplastic OS=Oryza sativa subsp. indica OX=39946 GN=OsI_21320 PE=3 SV=1	--	--	--
HORVU3Hr1G075090	2.56598	2.28582	1.70251	8.16371	7.89261	9.09463	7.62624e-08	2.04405	up	--	--	Molecular Function: copper ion transmembrane transporter activity (GO:0005375);; Cellular Component: integral component of membrane (GO:0016021);; Biological Process: copper ion transmembrane transport (GO:0035434);;	K14686|2.35144e-15|bdi:100842041|K14686 solute carrier family 31 (copper transporter), member 1 | (RefSeq) copper transporter 3-like	--	[P]	Inorganic ion transport and metabolism	Ctr copper transporter family	Copper transporter 3 OS=Oryza sativa subsp. japonica OX=39947 GN=COPT3 PE=2 SV=1	P	Inorganic ion transport and metabolism	predicted protein, partial [Hordeum vulgare subsp. vulgare]
Hordeum_vulgare_newGene_45280	0.984821	1.1603	0.987951	0	0	0	2.74237e-19	#NAME?	down	--	--	--	--	--	--	--	--	--	--	--	predicted protein [Hordeum vulgare subsp. vulgare]
HORVU1Hr1G059610	2.15991	2.12456	2.30046	5.64155	5.35671	4.27284	9.7448e-05	1.53953	up	--	--	Molecular Function: zinc ion binding (GO:0008270);; Cellular Component: plastid (GO:0009536);; Cellular Component: integral component of membrane (GO:0016021);;	--	--	[A]	RNA processing and modification	Protein of unknown function (DUF3675);; RING-variant domain	Probable E3 ubiquitin ligase SUD1 OS=Arabidopsis thaliana OX=3702 GN=SUD1 PE=1 SV=1	O	Posttranslational modification, protein turnover, chaperones	uncharacterized protein LOC109758800 [Aegilops tauschii subsp. tauschii]
HORVU0Hr1G009070	0	0	0.018082	0.966771	0.74935	0.981596	8.0151e-16	7.31345	up	--	--	Molecular Function: catalytic activity (GO:0003824);;	--	--	[H]	Coenzyme transport and metabolism	--	--	E	Amino acid transport and metabolism	Molybdenum cofactor sulfurase [Triticum urartu]
HORVU1Hr1G049660	2.23901	2.52148	1.85653	6.29542	4.72885	6.02621	0.00104499	1.30681	up	[J]	Translation, ribosomal structure and biogenesis	--	--	--	--	--	RNA recognition motif. (a.k.a. RRM, RBD, or RNP domain)	U11/U12 small nuclear ribonucleoprotein 31 kDa protein OS=Arabidopsis thaliana OX=3702 GN=SNRNP31 PE=2 SV=1	S	Function unknown	predicted protein, partial [Hordeum vulgare subsp. vulgare]
Hordeum_vulgare_newGene_91961	0.324101	0.465483	0.634222	0	0	0	3.10067e-20	#NAME?	down	--	--	--	--	--	[R]	General function prediction only	ATHILA ORF-1 family;; Retroviral aspartyl protease	--	S	Function unknown	hypothetical protein TRIUR3_16882 [Triticum urartu]
HORVU2Hr1G025510	2.32326	2.19429	2.10959	5.48734	5.51859	4.2675	6.08989e-05	1.27886	up	--	--	Biological Process: transcription, DNA-templated (GO:0006351);;	--	--	--	--	B3 DNA binding domain	B3 domain-containing protein Os01g0234100 OS=Oryza sativa subsp. japonica OX=39947 GN=Os01g0234100 PE=2 SV=1	S	Function unknown	B3 domain-containing protein Os01g0234100-like [Aegilops tauschii subsp. tauschii]
HORVU7Hr1G000020	0	0	0	0.868819	0.625114	0.64155	1.33211e-18	Inf	up	[R]	General function prediction only	Cellular Component: cell (GO:0005623);; Molecular Function: electron carrier activity (GO:0009055);; Molecular Function: protein disulfide oxidoreductase activity (GO:0015035);; Molecular Function: ADP binding (GO:0043531);; Biological Process: cell redox homeostasis (GO:0045454);; Molecular Function: metal ion binding (GO:0046872);; Biological Process: oxidation-reduction process (GO:0055114);;	--	--	[T]	Signal transduction mechanisms	NB-ARC domain	Putative late blight resistance protein homolog R1B-14 OS=Solanum demissum OX=50514 GN=R1B-14 PE=3 SV=1	S	Function unknown	predicted protein [Hordeum vulgare subsp. vulgare]
Hordeum_vulgare_newGene_32101	0	0	0	6.99073	6.80179	7.92884	1.07619e-50	Inf	up	--	--	Cellular Component: integral component of membrane (GO:0016021);;	--	--	--	--	--	--	--	--	predicted protein [Hordeum vulgare subsp. vulgare]
HORVU2Hr1G046130	5.44492	5.63821	6.17002	0.245066	0.062832	0.160797	1.66942e-18	-4.97183	down	--	--	Molecular Function: nucleotide binding (GO:0000166);; Molecular Function: protein kinase activity (GO:0004672);; Cellular Component: membrane (GO:0016020);; Biological Process: phosphorylation (GO:0016310);;	--	--	[R]	General function prediction only	Leucine Rich repeats (2 copies);; Leucine Rich Repeat	Receptor-like protein 3 OS=Arabidopsis thaliana OX=3702 GN=RLP3 PE=2 SV=1	S	Function unknown	receptor-like protein 2 [Aegilops tauschii subsp. tauschii]
HORVU7Hr1G002050	2.48566	1.78746	2.38916	5.04839	5.09565	5.52015	0.00018945	1.31835	up	[S]	Function unknown	Cellular Component: plastid (GO:0009536);; Cellular Component: integral component of membrane (GO:0016021);;	--	--	--	--	Protein of unknown function (DUF819)	--	S	Function unknown	predicted protein [Hordeum vulgare subsp. vulgare]
HORVU3Hr1G011470	1.48628	1.61446	1.2612	0.270924	0.439162	0.495737	0.0039464	-1.54718	down	--	--	Cellular Component: mitochondrion (GO:0005739);;	K15414|1.03662e-39|obr:102713315|K15414 complement component 1 Q subcomponent-binding protein, mitochondrial | (RefSeq) uncharacterized protein At2g39795, mitochondrial-like	--	[C]	Energy production and conversion	Mitochondrial glycoprotein	Uncharacterized protein At2g39795, mitochondrial OS=Arabidopsis thaliana OX=3702 GN=At2g39795 PE=1 SV=1	S	Function unknown	uncharacterized protein At2g39795, mitochondrial-like [Aegilops tauschii subsp. tauschii]
HORVU7Hr1G098340	6.17172	3.25219	4.19004	0	0	0	9.6287e-16	#NAME?	down	[Q]	Secondary metabolites biosynthesis, transport and catabolism	--	--	--	[R]	General function prediction only	Thioesterase superfamily	1,4-dihydroxy-2-naphthoyl-CoA thioesterase 1 OS=Arabidopsis thaliana OX=3702 GN=DHNAT1 PE=1 SV=1	Q	Secondary metabolites biosynthesis, transport and catabolism	predicted protein [Hordeum vulgare subsp. vulgare]
HORVU6Hr1G081670	1.61582	2.55244	2.56389	6.6985	7.6836	6.0786	3.96875e-09	1.87703	up	[E]	Amino acid transport and metabolism	Biological Process: cellular amino acid metabolic process (GO:0006520);; Molecular Function: transaminase activity (GO:0008483);; Biological Process: biosynthetic process (GO:0009058);; Molecular Function: pyridoxal phosphate binding (GO:0030170);;	K00815|0|dosa:Os02t0302200-01|K00815 tyrosine aminotransferase [EC:2.6.1.5] | (RAP-DB) Os02g0302200; Similar to aminotransferase family protein.	Ubiquinone and other terpenoid-quinone biosynthesis (ko00130);; Cysteine and methionine metabolism (ko00270);; Tyrosine metabolism (ko00350);; Phenylalanine metabolism (ko00360);; Phenylalanine, tyrosine and tryptophan biosynthesis (ko00400);; Isoquinoline alkaloid biosynthesis (ko00950);; Tropane, piperidine and pyridine alkaloid biosynthesis (ko00960);; Biosynthesis of amino acids (ko01230)	[E]	Amino acid transport and metabolism	Aminotransferase class I and II	Tyrosine aminotransferase OS=Arabidopsis thaliana OX=3702 GN=TAT PE=2 SV=1	E	Amino acid transport and metabolism	predicted protein, partial [Hordeum vulgare subsp. vulgare]
Hordeum_vulgare_newGene_88496	0	0	0	1.75221	1.66003	2.347	6.92014e-19	Inf	up	--	--	Cellular Component: integral component of membrane (GO:0016021);;	--	--	--	--	--	--	--	--	predicted protein, partial [Hordeum vulgare subsp. vulgare]
HORVU2Hr1G021740	0.831218	4.17276	1.77672	9.29971	10.2376	7.83391	3.37782e-07	2.17524	up	[C]	Energy production and conversion	Molecular Function: DNA binding (GO:0003677);; Molecular Function: steroid binding (GO:0005496);; Cellular Component: nucleus (GO:0005634);; Biological Process: regulation of transcription, DNA-templated (GO:0006355);; Molecular Function: oxidoreductase activity, acting on CH-OH group of donors (GO:0016614);; Molecular Function: estrogen receptor activity (GO:0030284);; Biological Process: steroi…	--	--	--	--	Berberine and berberine like	Berberine bridge enzyme-like 26 OS=Arabidopsis thaliana OX=3702 GN=At5g44400 PE=2 SV=1	--	--	predicted protein [Hordeum vulgare subsp. vulgare]
HORVU3Hr1G091120	0.053837	0.314283	0.262171	0.77578	1.42511	1.74243	2.7635e-05	2.55901	up	--	--	Biological Process: amino acid transmembrane transport (GO:0003333);; Cellular Component: mitochondrion (GO:0005739);; Cellular Component: plasma membrane (GO:0005886);; Molecular Function: amino acid transmembrane transporter activity (GO:0015171);; Cellular Component: integral component of membrane (GO:0016021);;	--	--	[E]	Amino acid transport and metabolism	Transmembrane amino acid transporter protein	Amino acid permease 2 OS=Arabidopsis thaliana OX=3702 GN=AAP2 PE=1 SV=1	E	Amino acid transport and metabolism	predicted protein [Hordeum vulgare subsp. vulgare]
HORVU6Hr1G018740	0.519632	0.821592	0.718397	6.82163	7.89466	7.31827	2.69852e-27	3.56208	up	--	--	--	--	--	--	--	--	--	S	Function unknown	uncharacterized protein LOC109733030 [Aegilops tauschii subsp. tauschii]
HORVU2Hr1G085000	2.2733	2.12519	2.38937	5.01635	5.84255	5.22256	0.000466569	1.31893	up	--	--	Molecular Function: transcription factor activity, transcription factor binding (GO:0000989);; Molecular Function: DNA binding (GO:0003677);; Cellular Component: nucleus (GO:0005634);; Biological Process: regulation of transcription, DNA-templated (GO:0006355);; Molecular Function: zinc ion binding (GO:0008270);; Biological Process: photomorphogenesis (GO:0009640);;	--	--	--	--	--	B-box zinc finger protein 25 OS=Arabidopsis thaliana OX=3702 GN=BBX25 PE=1 SV=2	S	Function unknown	predicted protein [Hordeum vulgare subsp. vulgare]
HORVU2Hr1G066790	3.27827	2.78557	2.91775	0.482299	0.524786	0.632952	2.74948e-09	-2.33009	down	[G]	Carbohydrate transport and metabolism	Biological Process: flavonoid biosynthetic process (GO:0009813);; Cellular Component: intracellular membrane-bounded organelle (GO:0043231);; Biological Process: flavonoid glucuronidation (GO:0052696);; Molecular Function: quercetin 3-O-glucosyltransferase activity (GO:0080043);; Molecular Function: quercetin 7-O-glucosyltransferase activity (GO:0080044);;	--	--	[GC]	Carbohydrate transport and metabolism;; Energy production and conversion	UDP-glucoronosyl and UDP-glucosyl transferase	UDP-glycosyltransferase 85A2 OS=Arabidopsis thaliana OX=3702 GN=UGT85A2 PE=2 SV=1	S	Function unknown	predicted protein [Hordeum vulgare subsp. vulgare]
HORVU6Hr1G079600	0.882995	0.715999	0.738576	5.16094	5.71943	5.59922	4.16556e-15	2.86563	up	[Q]	Secondary metabolites biosynthesis, transport and catabolism	Molecular Function: iron ion binding (GO:0005506);; Biological Process: ethylene biosynthetic process (GO:0009693);; Molecular Function: 1-aminocyclopropane-1-carboxylate oxidase activity (GO:0009815);; Molecular Function: dioxygenase activity (GO:0051213);; Biological Process: oxidation-reduction process (GO:0055114);;	K05933|0|obr:102702913|K05933 aminocyclopropanecarboxylate oxidase [EC:1.14.17.4] | (RefSeq) 1-aminocyclopropane-1-carboxylate oxidase	Cysteine and methionine metabolism (ko00270)	[QR]	Secondary metabolites biosynthesis, transport and catabolism;; General function prediction only	2OG-Fe(II) oxygenase superfamily;; non-haem dioxygenase in morphine synthesis N-terminal	1-aminocyclopropane-1-carboxylate oxidase 1 OS=Oryza sativa subsp. indica OX=39946 GN=ACO1 PE=2 SV=1	S	Function unknown	ACC oxidase [Hordeum vulgare]
HORVU6Hr1G005030	1.40399	1.31726	1.28301	0.236334	0.197156	0.239879	2.19258e-08	-2.87557	down	[G]	Carbohydrate transport and metabolism	Biological Process: myo-inositol hexakisphosphate biosynthetic process (GO:0010264);;	--	--	--	--	AAA domain	P-loop NTPase domain-containing protein LPA1 OS=Oryza sativa subsp. japonica OX=39947 GN=LPA1 PE=2 SV=1	G	Carbohydrate transport and metabolism	P-loop NTPase domain-containing protein LPA1-like [Aegilops tauschii subsp. tauschii]
HORVU7Hr1G105270	2.28136	2.0654	2.53232	5.33853	5.3743	5.3293	1.10178e-05	1.24232	up	[O]	Posttranslational modification, protein turnover, chaperones	Molecular Function: ATP binding (GO:0005524);;	--	--	[O]	Posttranslational modification, protein turnover, chaperones	AAA domain (Cdc48 subfamily);; ATPase family associated with various cellular activities (AAA);; C-terminal, D2-small domain, of ClpB protein;; AAA ATPase domain;; AAA domain (dynein-related subfamily);; AAA domain;; IstB-like ATP binding protein;; Sigma-54 interaction domain	ATP-dependent Clp protease ATP-binding subunit ClpA homolog OS=Cyanidium caldarium OX=2771 GN=clpC PE=3 SV=1	O	Posttranslational modification, protein turnover, chaperones	chaperone protein ClpB1-like [Aegilops tauschii subsp. tauschii]
HORVU2Hr1G096510	1.88099	2.74223	2.25953	9.63798	10.8625	8.82215	1.48683e-07	2.15507	up	--	--	Molecular Function: iron ion binding (GO:0005506);; Molecular Function: dioxygenase activity (GO:0051213);; Biological Process: oxidation-reduction process (GO:0055114);;	--	--	[QR]	Secondary metabolites biosynthesis, transport and catabolism;; General function prediction only	--	Feruloyl CoA ortho-hydroxylase 1 OS=Arabidopsis thaliana OX=3702 GN=F6&apos;H1 PE=1 SV=1	S	Function unknown	predicted protein [Hordeum vulgare subsp. vulgare]
HORVU6Hr1G011390	2.67849	2.04416	2.20251	1.13066	1.00382	1.00807	0.00920233	-1.18511	down	--	--	--	--	--	--	--	F-box-like;; F-box domain	--	S	Function unknown	predicted protein [Hordeum vulgare subsp. vulgare]
HORVU1Hr1G050780	2.54709	1.89056	2.51118	4.65803	4.74923	4.02234	0.00633595	1.04728	up	[R]	General function prediction only	--	--	--	--	--	Tetratricopeptide repeat;; Tetratricopeptide repeat	--	S	Function unknown	predicted protein [Hordeum vulgare subsp. vulgare]
Hordeum_vulgare_newGene_26085	1.66007	1.76398	1.42329	0.341006	0.286695	0.276203	2.2923e-06	-2.13361	down	--	--	Cellular Component: membrane (GO:0016020);; Molecular Function: metal ion binding (GO:0046872);;	--	--	--	--	--	--	--	--	predicted protein [Hordeum vulgare subsp. vulgare]
HORVU6Hr1G053470	0	0	0.077621	3.10458	4.00233	3.57005	7.7528e-18	6.80096	up	--	--	--	--	--	--	--	--	--	--	--	predicted protein [Hordeum vulgare subsp. vulgare]
Hordeum_vulgare_newGene_39678	5.30298	5.02593	5.29573	0	0	0	8.28504e-47	#NAME?	down	--	--	Biological Process: protein targeting to vacuole (GO:0006623);; Biological Process: gravitropism (GO:0009630);; Cellular Component: integral component of membrane (GO:0016021);; Biological Process: vesicle-mediated transport (GO:0016192);; Cellular Component: clathrin adaptor complex (GO:0030131);;	--	--	--	--	Caulimovirus viroplasmin	--	S	Function unknown	uncharacterized protein LOC109765170 [Aegilops tauschii subsp. tauschii]
HORVU1Hr1G060620	2.27748	1.51379	1.97244	0.69883	0.725248	0.647996	0.00403924	-1.36059	down	--	--	Biological Process: protein polyubiquitination (GO:0000209);; Molecular Function: zinc ion binding (GO:0008270);; Cellular Component: amyloplast (GO:0009501);; Biological Process: gravitropism (GO:0009630);; Biological Process: protein ubiquitination involved in ubiquitin-dependent protein catabolic process (GO:0042787);; Biological Process: proteasome-mediated ubiquitin-dependent protein catabol…	--	--	[O]	Posttranslational modification, protein turnover, chaperones	Ring finger domain;; RING-like zinc finger;; RING-type zinc-finger;; Zinc finger, C3HC4 type (RING finger)	E3 ubiquitin-protein ligase SGR9, amyloplastic OS=Arabidopsis thaliana OX=3702 GN=SGR9 PE=1 SV=1	O	Posttranslational modification, protein turnover, chaperones	Os05g0408800 [Oryza sativa Japonica Group]
HORVU7Hr1G119620	2.63108	2.30943	2.27774	0.682649	1.03238	1.20117	0.0079989	-1.19746	down	--	--	Cellular Component: integral component of membrane (GO:0016021);;	--	--	--	--	Protein of unknown function (DUF707)	--	S	Function unknown	predicted protein [Hordeum vulgare subsp. vulgare]
HORVU5Hr1G124520	2.45118	1.97608	2.55444	6.3952	8.19072	6.59114	1.51058e-07	1.65601	up	[R]	General function prediction only	Cellular Component: plastid (GO:0009536);;	--	--	--	--	Rhodanase C-terminal;; Rhodanese-like domain	Rhodanese-like domain-containing protein 8, chloroplastic OS=Arabidopsis thaliana OX=3702 GN=STR8 PE=4 SV=1	S	Function unknown	predicted protein, partial [Hordeum vulgare subsp. vulgare]
HORVU2Hr1G109760	0.083015	0.183977	0.210347	1.32482	1.64625	1.35997	1.21884e-10	3.2173	up	--	--	Biological Process: mRNA splicing, via spliceosome (GO:0000398);; Molecular Function: ribose-5-phosphate isomerase activity (GO:0004751);; Cellular Component: U2 snRNP (GO:0005686);; Cellular Component: U12-type spliceosomal complex (GO:0005689);; Biological Process: pentose-phosphate shunt, non-oxidative branch (GO:0009052);; Cellular Component: chloroplast thylakoid membrane (GO:0009535);; Cell…	K12834|5.43903e-68|vvi:100253580|K12834 PHD finger-like domain-containing protein 5A | (RefSeq) uncharacterized LOC100253580	Spliceosome (ko03040)	[S]	Function unknown	PHF5-like protein	PHD finger-like domain-containing protein 5B OS=Arabidopsis thaliana OX=3702 GN=At1g07170 PE=3 SV=1	A	RNA processing and modification	PHD finger-like domain-containing protein 5B isoform X1 [Setaria italica]
Hordeum_vulgare_newGene_49864	0	0	0	0.306831	0.407559	0.442517	3.5079e-22	Inf	up	[T]	Signal transduction mechanisms	Biological Process: signal transduction (GO:0007165);; Cellular Component: integral component of membrane (GO:0016021);;	--	--	[R]	General function prediction only	Domain of unknown function;; Ankyrin repeats (3 copies);; Ankyrin repeats (many copies);; Ankyrin repeat;; Ankyrin repeats (many copies);; Ankyrin repeat;; Ankyrin repeats (3 copies);; Ankyrin repeats (many copies);; Ankyrin repeat;; Ankyrin repeat	Ankyrin repeat-containing protein At5g02620 OS=Arabidopsis thaliana OX=3702 GN=At5g02620 PE=1 SV=1	S	Function unknown	serine/threonine-protein phosphatase 6 regulatory ankyrin repeat subunit A-like isoform X1 [Aegilops tauschii subsp. tauschii]
HORVU3Hr1G112000	0.111909	0.164698	0.070164	88.9374	98.1361	97.1991	6.20833e-161	9.69894	up	--	--	Molecular Function: peroxidase activity (GO:0004601);; Cellular Component: extracellular region (GO:0005576);; Biological Process: response to oxidative stress (GO:0006979);; Cellular Component: plant-type cell wall (GO:0009505);; Biological Process: plant-type cell wall organization (GO:0009664);; Molecular Function: heme binding (GO:0020037);; Biological Process: hydrogen peroxide catabolic pro…	K00430|2.53351e-160|bdi:100842458|K00430 peroxidase [EC:1.11.1.7] | (RefSeq) cationic peroxidase SPC4-like	Phenylpropanoid biosynthesis (ko00940)	--	--	Peroxidase	Cationic peroxidase SPC4 OS=Sorghum bicolor OX=4558 GN=Sb03g046810 PE=1 SV=2	G	Carbohydrate transport and metabolism	BP 2B [Hordeum vulgare subsp. vulgare]
HORVU7Hr1G116750	2.06691	2.51256	2.42069	9.23169	8.10878	8.38178	5.25822e-10	1.97857	up	--	--	--	--	--	[K]	Transcription	Myb-like DNA-binding domain;; Myb-like DNA-binding domain	Transcription factor MYB44 OS=Arabidopsis thaliana OX=3702 GN=MYB44 PE=1 SV=1	K	Transcription	transcription factor MYB44-like [Aegilops tauschii subsp. tauschii]
HORVU5Hr1G046350	0	0	0.013533	2.30296	2.33088	2.05425	8.78021e-26	8.13026	up	--	--	--	--	--	[S]	Function unknown	TMEM214, C-terminal, caspase 4 activator	--	S	Function unknown	uncharacterized protein LOC109761046 [Aegilops tauschii subsp. tauschii]
HORVU5Hr1G125550	0.015945	0.019769	0	0.913605	0.554416	1.08275	1.02239e-19	6.17707	up	[R]	General function prediction only	Molecular Function: ADP binding (GO:0043531);;	--	--	[T]	Signal transduction mechanisms	NB-ARC domain;; Leucine Rich repeats (2 copies)	Putative disease resistance protein RGA1 OS=Solanum bulbocastanum OX=147425 GN=RGA1 PE=2 SV=2	S	Function unknown	NBS-LRR disease resistance protein homologue, partial [Hordeum vulgare]
HORVU2Hr1G086080	2.54281	2.19808	2.27638	8.53396	11.165	10.1629	6.02047e-16	2.35068	up	[H]	Coenzyme transport and metabolism	Molecular Function: 6,7-dimethyl-8-ribityllumazine synthase activity (GO:0000906);; Biological Process: riboflavin biosynthetic process (GO:0009231);; Cellular Component: riboflavin synthase complex (GO:0009349);; Cellular Component: chloroplast stroma (GO:0009570);; Molecular Function: transferase activity (GO:0016740);;	K00794|3.745e-45|bdi:100829053|K00794 6,7-dimethyl-8-ribityllumazine synthase [EC:2.5.1.78] | (RefSeq) 6,7-dimethyl-8-ribityllumazine synthase, chloroplastic	Riboflavin metabolism (ko00740)	[H]	Coenzyme transport and metabolism	6,7-dimethyl-8-ribityllumazine synthase	6,7-dimethyl-8-ribityllumazine synthase, chloroplastic OS=Arabidopsis thaliana OX=3702 GN=At2g44050 PE=2 SV=1	H	Coenzyme transport and metabolism	6,7-dimethyl-8-ribityllumazine synthase, chloroplastic [Aegilops tauschii subsp. tauschii]
HORVU4Hr1G070120	2.43819	2.00323	2.57753	14.4403	14.1721	12.6296	7.45861e-21	2.55334	up	--	--	Molecular Function: peptidase activity (GO:0008233);; Cellular Component: plastid (GO:0009536);;	--	--	--	--	--	--	S	Function unknown	PREDICTED: serine protease Do-like HtrA isoform X1 [Brachypodium distachyon]
HORVU5Hr1G081360	5.00988	4.85356	5.53157	0.338367	0.368101	0.260673	3.69848e-19	-3.68182	down	[G]	Carbohydrate transport and metabolism	Molecular Function: dolichyl-phosphate-mannose-protein mannosyltransferase activity (GO:0004169);; Molecular Function: dolichyl-phosphate beta-D-mannosyltransferase activity (GO:0004582);; Cellular Component: endoplasmic reticulum membrane (GO:0005789);; Biological Process: protein N-linked glycosylation (GO:0006487);; Biological Process: GPI anchor biosynthetic process (GO:0006506);; Biological …	K00721|2.65679e-124|sita:101786694|K00721 dolichol-phosphate mannosyltransferase [EC:2.4.1.83] | (RefSeq) dolichol-phosphate mannosyltransferase subunit 1	N-Glycan biosynthesis (ko00510)	[R]	General function prediction only	Glycosyl transferase family 2;; Glycosyltransferase like family 2;; Glycosyl transferase family 21	Dolichol-phosphate mannosyltransferase subunit 1 OS=Arabidopsis thaliana OX=3702 GN=DPMS1 PE=1 SV=1	M	Cell wall/membrane/envelope biogenesis	predicted protein [Hordeum vulgare subsp. vulgare]
Hordeum_vulgare_newGene_95286	0	0	0	2.73545	3.84957	4.59354	1.10244e-30	Inf	up	--	--	Cellular Component: membrane (GO:0016020);;	K17081|1.02039e-16|obr:102703573|K17081 prohibitin 2 | (RefSeq) prohibitin-1, mitochondrial-like	--	[O]	Posttranslational modification, protein turnover, chaperones	--	Prohibitin-2, mitochondrial OS=Arabidopsis thaliana OX=3702 GN=PHB2 PE=1 SV=1	O	Posttranslational modification, protein turnover, chaperones	Prohibitin-2 [Triticum urartu]
HORVU4Hr1G071790	2.53107	2.01397	2.77801	0.874301	1.16717	0.772049	0.00670001	-1.24181	down	--	--	Biological Process: proteolysis (GO:0006508);; Biological Process: lipid transport (GO:0006869);; Molecular Function: peptidase activity (GO:0008233);; Molecular Function: lipid binding (GO:0008289);; Cellular Component: integral component of membrane (GO:0016021);;	--	--	--	--	Probable lipid transfer;; Protease inhibitor/seed storage/LTP family	Non-specific lipid-transfer protein-like protein At2g13820 OS=Arabidopsis thaliana OX=3702 GN=At2g13820 PE=1 SV=1	U	Intracellular trafficking, secretion, and vesicular transport	predicted protein [Hordeum vulgare subsp. vulgare]
HORVU0Hr1G019840	2.54249	2.42568	2.05523	6.11415	5.98041	5.47023	1.81529e-07	1.61932	up	Cytochrome P450	Energy production and conversion;; Inorganic ion transport and metabolism	Molecular Function: iron ion binding (GO:0005506);; Cellular Component: endoplasmic reticulum membrane (GO:0005789);; Biological Process: dhurrin biosynthetic process (GO:0010132);; Cellular Component: integral component of membrane (GO:0016021);; Molecular Function: heme binding (GO:0020037);; Molecular Function: hydroxyphenylacetonitrile 2-monooxygenase activity (GO:0047085);; Molecular Functio…	K13029|0|bdi:100827324|K13029 4-hydroxyphenylacetaldehyde oxime monooxygenase [EC:1.14.14.37] | (RefSeq) 4-hydroxyphenylacetaldehyde oxime monooxygenase-like	Cyanoamino acid metabolism (ko00460)	[Q]	Secondary metabolites biosynthesis, transport and catabolism	Cytochrome P450	4-hydroxyphenylacetaldehyde oxime monooxygenase OS=Sorghum bicolor OX=4558 GN=CYP71E1 PE=1 SV=1	Q	Secondary metabolites biosynthesis, transport and catabolism	4-hydroxyphenylacetaldehyde oxime monooxygenase-like [Aegilops tauschii subsp. tauschii]
HORVU2Hr1G089140	1.88051	2.5623	2.60709	8.43208	8.30957	7.67822	1.30561e-07	1.89321	up	--	--	--	--	--	--	--	--	--	S	Function unknown	predicted protein [Hordeum vulgare subsp. vulgare]
HORVU6Hr1G069090	2.13705	2.59526	2.3202	6.7399	6.91246	5.11117	4.14284e-06	1.51398	up	--	--	Molecular Function: DNA binding (GO:0003677);; Cellular Component: nucleus (GO:0005634);; Biological Process: regulation of transcription, DNA-templated (GO:0006355);; Molecular Function: metal ion binding (GO:0046872);;	--	--	--	--	--	Zinc-finger homeodomain protein 7 OS=Oryza sativa subsp. japonica OX=39947 GN=ZHD7 PE=3 SV=1	S	Function unknown	predicted protein, partial [Hordeum vulgare subsp. vulgare]
Hordeum_vulgare_newGene_91846	1.29526	0	1.11726	2.4967	2.60401	2.20322	0.000595872	1.63208	up	[G]	Carbohydrate transport and metabolism	Cellular Component: plastid (GO:0009536);; Cellular Component: integral component of membrane (GO:0016021);; Molecular Function: substrate-specific transmembrane transporter activity (GO:0022891);; Biological Process: transmembrane transport (GO:0055085);;	--	--	[R]	General function prediction only	Sugar (and other) transporter	Probable plastidic glucose transporter 1 OS=Arabidopsis thaliana OX=3702 GN=At1g05030 PE=2 SV=2	G	Carbohydrate transport and metabolism	probable plastidic glucose transporter 1 [Aegilops tauschii subsp. tauschii]
Hordeum_vulgare_newGene_13667	2.46505	2.0471	2.60439	8.09773	10.1544	8.8093	1.41311e-12	2.02442	up	[A]	RNA processing and modification	Cellular Component: mitochondrion (GO:0005739);; Cellular Component: integral component of membrane (GO:0016021);;	K12603|9.64495e-118|bdi:100836451|K12603 CCR4-NOT transcription complex subunit 6 [EC:3.1.13.4] | (RefSeq) carbon catabolite repressor protein 4 homolog 4-like	RNA degradation (ko03018)	[K]	Transcription	Endonuclease/Exonuclease/phosphatase family	Carbon catabolite repressor protein 4 homolog 4 OS=Arabidopsis thaliana OX=3702 GN=CCR4-4 PE=1 SV=1	A	RNA processing and modification	hypothetical protein OsI_19821 [Oryza sativa Indica Group]
Hordeum_vulgare_newGene_71360	0	0.026463	0	2.75009	3.5096	3.22846	1.92714e-59	8.15186	up	[H]	Coenzyme transport and metabolism	--	K01251|4.17079e-15|obr:102710445|K01251 adenosylhomocysteinase [EC:3.3.1.1] | (RefSeq) adenosylhomocysteinase	Cysteine and methionine metabolism (ko00270)	[H]	Coenzyme transport and metabolism	S-adenosyl-L-homocysteine hydrolase	Adenosylhomocysteinase OS=Triticum aestivum OX=4565 GN=SAHH PE=2 SV=1	H	Coenzyme transport and metabolism	Adenosylhomocysteinase [Triticum urartu]
HORVU1Hr1G005150	2.36972	2.64318	2.1266	26.4857	22.6844	24.9828	3.12503e-41	3.48138	up	--	--	Molecular Function: nutrient reservoir activity (GO:0045735);;	--	--	--	--	--	--	--	--	unnamed protein product [Hordeum vulgare subsp. vulgare]
HORVU6Hr1G066350	0.875928	2.25385	4.05904	6.52406	4.91026	4.87822	3.42484e-05	1.34448	up	--	--	Cellular Component: spindle pole body (GO:0005816);; Biological Process: nuclear pore organization (GO:0006999);; Cellular Component: integral component of membrane (GO:0016021);; Molecular Function: structural constituent of nuclear pore (GO:0017056);; Biological Process: spindle pole body duplication (GO:0030474);; Cellular Component: nuclear pore transmembrane ring (GO:0070762);; Biological Pr…	K14315|0|bdi:100824084|K14315 nucleoporin NDC1 | (RefSeq) uncharacterized LOC100824084	RNA transport (ko03013)	--	--	Nucleoporin protein Ndc1-Nup	--	S	Function unknown	predicted protein [Hordeum vulgare subsp. vulgare]
HORVU6Hr1G094070	0.374689	0.696846	0.389179	4.19618	4.3045	5.11382	4.54678e-11	3.26555	up	--	--	--	--	--	--	--	--	--	--	--	predicted protein [Hordeum vulgare subsp. vulgare]
HORVU1Hr1G072890	2.5347	2.67777	1.98994	4.18467	4.41639	7.91681	0.00502091	1.1172	up	--	--	--	--	--	--	--	--	--	S	Function unknown	predicted protein [Hordeum vulgare subsp. vulgare]
HORVU5Hr1G112720	2.57875	2.28085	2.3598	5.01346	5.19208	4.74624	0.000222527	1.15162	up	--	--	Cellular Component: nucleus (GO:0005634);; Cellular Component: cytoplasm (GO:0005737);;	--	--	[S]	Function unknown	Armadillo/beta-catenin-like repeat	--	S	Function unknown	predicted protein [Hordeum vulgare subsp. vulgare]
HORVU6Hr1G083180	1.23453	1.18082	0.933661	0	0	0	4.04866e-27	#NAME?	down	NADPH-dependent glutamate synthase beta chain or related oxidoreductase	Cell motility;; RNA processing and modification;; Cell cycle control, cell division, chromosome partitioning;; Inorganic ion transport and metabolism;; Coenzyme transport and metabolism	Cellular Component: mitochondrial matrix (GO:0005759);; Cellular Component: plasma membrane (GO:0005886);; Molecular Function: oxidoreductase activity, acting on iron-sulfur proteins as donors, NAD or NADP as acceptor (GO:0016731);; Biological Process: electron transport chain (GO:0022900);; Molecular Function: flavin adenine dinucleotide binding (GO:0050660);;	K18914|7.71768e-97|bdi:100845899|K18914 adrenodoxin-NADP+ reductase [EC:1.18.1.6] | (RefSeq) NADPH:adrenodoxin oxidoreductase, mitochondrial	--	[F]	Nucleotide transport and metabolism	Pyridine nucleotide-disulphide oxidoreductase;; NAD(P)-binding Rossmann-like domain	NADPH:adrenodoxin oxidoreductase, mitochondrial OS=Arabidopsis thaliana OX=3702 GN=MFDR PE=1 SV=1	E	Amino acid transport and metabolism	NADPH:adrenodoxin oxidoreductase, mitochondrial [Triticum urartu]
HORVU7Hr1G042910	0.338662	0.320041	0.282071	0.871317	0.748738	0.921218	0.00770753	1.52915	up	--	--	Cellular Component: mitochondrion (GO:0005739);; Molecular Function: UDP-glycosyltransferase activity (GO:0008194);; Biological Process: flavonoid biosynthetic process (GO:0009813);; Molecular Function: transferase activity, transferring hexosyl groups (GO:0016758);; Biological Process: flavonoid glucuronidation (GO:0052696);;	--	--	[GC]	Carbohydrate transport and metabolism;; Energy production and conversion	UDP-glucoronosyl and UDP-glucosyl transferase	UDP-glycosyltransferase 90A2 OS=Arabidopsis thaliana OX=3702 GN=UGT90A2 PE=2 SV=1	S	Function unknown	predicted protein [Hordeum vulgare subsp. vulgare]
HORVU0Hr1G023540	1.65209	2.11283	1.23642	0.280947	0.129208	0.184652	5.9923e-09	-2.77421	down	[G]	Carbohydrate transport and metabolism	Molecular Function: trehalose-phosphatase activity (GO:0004805);; Biological Process: trehalose biosynthetic process (GO:0005992);; Biological Process: response to cold (GO:0009409);; Biological Process: response to salt stress (GO:0009651);; Biological Process: dephosphorylation (GO:0016311);;	K01087|2.36235e-173|bdi:100826238|K01087 trehalose 6-phosphate phosphatase [EC:3.1.3.12] | (RefSeq) probable trehalose-phosphate phosphatase 1	Starch and sucrose metabolism (ko00500)	[G]	Carbohydrate transport and metabolism	Trehalose-phosphatase	Probable trehalose-phosphate phosphatase 1 OS=Oryza sativa subsp. japonica OX=39947 GN=TPP1 PE=1 SV=1	G	Carbohydrate transport and metabolism	probable trehalose-phosphate phosphatase 1 [Aegilops tauschii subsp. tauschii]
Hordeum_vulgare_newGene_12792	1.56314	0.719982	0.982861	0	0	0	1.13035e-11	#NAME?	down	--	--	--	--	--	--	--	F-box domain	--	--	--	predicted protein [Hordeum vulgare subsp. vulgare]
HORVU3Hr1G097810	0.786265	0.581993	0.948531	14.1905	14.0157	16.3699	1.36178e-35	4.34023	up	--	--	--	--	--	--	--	--	Flowering-promoting factor 1-like protein 2 OS=Oryza sativa subsp. japonica OX=39947 GN=Os01g0933500 PE=2 SV=1	S	Function unknown	flowering-promoting factor 1-like protein 2 [Aegilops tauschii subsp. tauschii]
Hordeum_vulgare_newGene_54412	4.78683	7.49904	6.84623	0	0	0	8.30431e-47	#NAME?	down	[G]	Carbohydrate transport and metabolism	Biological Process: single-organism process (GO:0044699);;	K17479|1.41134e-49|bdi:100823358|K17479 glutaredoxin domain-containing cysteine-rich protein 1 | (RefSeq) uncharacterized protein At5g39865-like	--	[G]	Carbohydrate transport and metabolism	--	Enolase 2 OS=Zea mays OX=4577 GN=ENO2 PE=2 SV=1	O	Posttranslational modification, protein turnover, chaperones	predicted protein [Hordeum vulgare subsp. vulgare]
HORVU3Hr1G086200	2.55083	2.51752	3.0594	0.086501	0.162143	0.1703	6.53052e-18	-3.73936	down	--	--	Molecular Function: copper ion binding (GO:0005507);; Biological Process: lignin biosynthetic process (GO:0009809);; Molecular Function: oxidoreductase activity, oxidizing metal ions (GO:0016722);; Biological Process: lignin catabolic process (GO:0046274);; Cellular Component: apoplast (GO:0048046);; Molecular Function: hydroquinone:oxygen oxidoreductase activity (GO:0052716);; Biological Process…	K05909|0|bdi:100844550|K05909 laccase [EC:1.10.3.2] | (RefSeq) laccase-4-like	--	[Q]	Secondary metabolites biosynthesis, transport and catabolism	Multicopper oxidase	Laccase-4 OS=Oryza sativa subsp. japonica OX=39947 GN=LAC4 PE=2 SV=1	Q	Secondary metabolites biosynthesis, transport and catabolism	predicted protein [Hordeum vulgare subsp. vulgare]
Hordeum_vulgare_newGene_49902	0.30739	0.014707	0.222778	2.48722	2.98751	3.93225	9.21678e-12	3.91224	up	--	--	--	--	--	--	--	--	--	--	--	uncharacterized protein LOC109776732 [Aegilops tauschii subsp. tauschii]
Hordeum_vulgare_newGene_66476	0	0	0	2.0489	1.39189	1.70738	7.66298e-24	Inf	up	--	--	--	--	--	--	--	--	--	--	--	uncharacterized protein LOC109780005 [Aegilops tauschii subsp. tauschii]
HORVU3Hr1G087570	0.367997	0.380016	0.133362	1.09175	0.815684	0.607032	0.000851481	1.76357	up	[Q]	Secondary metabolites biosynthesis, transport and catabolism	Molecular Function: iron ion binding (GO:0005506);; Molecular Function: dioxygenase activity (GO:0051213);; Biological Process: oxidation-reduction process (GO:0055114);;	--	--	[QR]	Secondary metabolites biosynthesis, transport and catabolism;; General function prediction only	2OG-Fe(II) oxygenase superfamily	Probable 2-oxoglutarate-dependent dioxygenase At3g111800 OS=Arabidopsis thaliana OX=3702 GN=At3g11180 PE=2 SV=1	S	Function unknown	predicted protein [Hordeum vulgare subsp. vulgare]
HORVU2Hr1G027680	2.55966	2.59269	2.09217	11.3069	8.54858	9.98061	4.11169e-14	2.11616	up	[H]	Coenzyme transport and metabolism	Biological Process: metabolic process (GO:0008152);; Molecular Function: hydrolase activity (GO:0016787);;	K07025|9.61611e-140|osa:4344018|K07025 putative hydrolase of the HAD superfamily | (RefSeq) uncharacterized LOC4344018	--	[R]	General function prediction only	Haloacid dehalogenase-like hydrolase	--	S	Function unknown	predicted protein [Hordeum vulgare subsp. vulgare]
HORVU3Hr1G067180	1.33532	0.956461	1.17352	0	0	0	6.9452e-30	#NAME?	down	--	--	--	K04567|3.31137e-13|bdi:100844722|K04567 lysyl-tRNA synthetase, class II [EC:6.1.1.6] | (RefSeq) lysine--tRNA ligase	Aminoacyl-tRNA biosynthesis (ko00970)	--	--	--	Lysine--tRNA ligase OS=Oryza sativa subsp. japonica OX=39947 GN=Os03g0586800 PE=2 SV=1	J	Translation, ribosomal structure and biogenesis	predicted protein [Hordeum vulgare subsp. vulgare]
HORVU4Hr1G072480	0.225814	0.232719	0.133617	2.28228	3.13018	2.68669	2.04403e-16	3.83436	up	--	--	Molecular Function: electron carrier activity (GO:0009055);; Cellular Component: integral component of membrane (GO:0016021);; Cellular Component: anchored component of plasma membrane (GO:0046658);;	--	--	--	--	Plastocyanin-like domain	Uclacyanin 1 OS=Arabidopsis thaliana OX=3702 GN=UCC1 PE=1 SV=1	--	--	blue copper binding protein [Hordeum vulgare subsp. vulgare]
HORVU1Hr1G005180	0.099518	0.126073	0.038258	0.913817	0.72966	0.741863	5.8505e-10	2.97615	up	--	--	Molecular Function: ADP binding (GO:0043531);;	--	--	[T]	Signal transduction mechanisms	NB-ARC domain	Putative disease resistance protein RGA1 OS=Solanum bulbocastanum OX=147425 GN=RGA1 PE=2 SV=2	S	Function unknown	Putative disease resistance protein RGA3 [Triticum urartu]
HORVU2Hr1G066780	0.449106	0.49716	0.563063	0	0.020371	0	2.07024e-13	-5.55842	down	--	--	Cellular Component: mitochondrion (GO:0005739);; Biological Process: flavonoid biosynthetic process (GO:0009813);; Biological Process: flavonoid glucuronidation (GO:0052696);; Molecular Function: quercetin 3-O-glucosyltransferase activity (GO:0080043);; Molecular Function: quercetin 7-O-glucosyltransferase activity (GO:0080044);;	--	--	[GC]	Carbohydrate transport and metabolism;; Energy production and conversion	UDP-glucoronosyl and UDP-glucosyl transferase	7-deoxyloganetin glucosyltransferase OS=Gardenia jasminoides OX=114476 GN=UGT85A24 PE=1 SV=1	S	Function unknown	7-deoxyloganetin glucosyltransferase-like [Aegilops tauschii subsp. tauschii]
HORVU7Hr1G018280	11.713	9.01007	12.3985	0.941127	0.322993	0.404559	7.01868e-22	-4.17746	down	--	--	--	--	--	--	--	--	--	S	Function unknown	hypothetical protein TRIUR3_27348 [Triticum urartu]
HORVU7Hr1G043530	2.4298	2.37475	2.44379	5.14084	4.28991	5.08754	0.00202462	1.1087	up	[O]	Posttranslational modification, protein turnover, chaperones	Molecular Function: serine-type endopeptidase inhibitor activity (GO:0004867);; Cellular Component: extracellular space (GO:0005615);;	K13963|5.65457e-136|sbi:SORBI_04g001380|K13963 serpin B | (RefSeq) SORBIDRAFT_04g001380, Sb04g001380; hypothetical protein	--	[V]	Defense mechanisms	Serpin (serine protease inhibitor)	Serpin-Z1B OS=Triticum aestivum OX=4565 PE=1 SV=1	O	Posttranslational modification, protein turnover, chaperones	predicted protein [Hordeum vulgare subsp. vulgare]
HORVU5Hr1G057210	2.73314	3.63662	3.05608	0	0	0	3.86645e-49	#NAME?	down	Diacylglycerol kinase family enzyme	Cell cycle control, cell division, chromosome partitioning	Molecular Function: diacylglycerol kinase activity (GO:0004143);; Molecular Function: ATP binding (GO:0005524);; Cellular Component: intracellular (GO:0005622);; Biological Process: protein kinase C-activating G-protein coupled receptor signaling pathway (GO:0007205);; Cellular Component: integral component of membrane (GO:0016021);; Biological Process: phosphorylation (GO:0016310);; Biological P…	K00901|0|bdi:100830160|K00901 diacylglycerol kinase (ATP) [EC:2.7.1.107] | (RefSeq) diacylglycerol kinase 2	Glycerolipid metabolism (ko00561);; Glycerophospholipid metabolism (ko00564);; Phosphatidylinositol signaling system (ko04070)	[IT]	Lipid transport and metabolism;; Signal transduction mechanisms	Diacylglycerol kinase accessory domain;; Diacylglycerol kinase catalytic domain;; Phorbol esters/diacylglycerol binding domain (C1 domain)	Diacylglycerol kinase 2 OS=Arabidopsis thaliana OX=3702 GN=DGK2 PE=1 SV=1	I	Lipid transport and metabolism	predicted protein [Hordeum vulgare subsp. vulgare]
HORVU5Hr1G051970	0.934133	0.670197	0.900472	16.0937	16.463	18.055	6.00573e-39	4.41247	up	--	--	--	--	--	--	--	Thaumatin family	Zeamatin OS=Zea mays OX=4577 GN=Zlp PE=1 SV=2	S	Function unknown	thaumatin-like protein TLP7 [Hordeum vulgare]
HORVU4Hr1G066310	2.40431	2.24047	2.60367	4.34851	4.19416	5.21699	2.70201e-05	1.24034	up	--		Molecular Function: protein serine/threonine kinase activity (GO:0004674);; Molecular Function: ATP binding (GO:0005524);; Cellular Component: mitochondrion (GO:0005739);; Cellular Component: plasma membrane (GO:0005886);; Biological Process: protein phosphorylation (GO:0006468);; Biological Process: cell surface receptor signaling pathway (GO:0007166);; Cellular Component: integral component of …	--	--	[T]	Signal transduction mechanisms	Protein kinase domain;; Protein tyrosine kinase	Wall-associated receptor kinase-like 14 OS=Arabidopsis thaliana OX=3702 GN=WAKL14 PE=2 SV=2	T	Signal transduction mechanisms	predicted protein [Hordeum vulgare subsp. vulgare]
HORVU1Hr1G021390	0.914501	1.6967	0.681961	0.046248	0.095211	0.041076	3.10536e-19	-3.85082	down	[R]	General function prediction only	Molecular Function: purine ribonucleoside binding (GO:0032550);; Molecular Function: adenyl ribonucleotide binding (GO:0032559);; Molecular Function: anion binding (GO:0043168);;	--	--	[T]	Signal transduction mechanisms	NB-ARC domain	Putative disease resistance protein At3g14460 OS=Arabidopsis thaliana OX=3702 GN=At3g14460 PE=3 SV=1	S	Function unknown	PREDICTED: putative disease resistance protein RGA4 isoform X1 [Brachypodium distachyon]
HORVU7Hr1G020410	0.158507	0.301525	0	11.9799	9.28895	10.3263	1.26422e-47	6.61424	up	[G]	Carbohydrate transport and metabolism	Molecular Function: sucrose alpha-glucosidase activity (GO:0004575);; Biological Process: carbohydrate metabolic process (GO:0005975);; Molecular Function: fructan beta-(2,1)-fructosidase activity (GO:0033948);;	K20848|4.24491e-168|bdi:100829891|K20848 fructan beta-(2,1)-fructosidase [EC:3.2.1.153] | (RefSeq) beta-fructofuranosidase, insoluble isoenzyme 4	Galactose metabolism (ko00052);; Starch and sucrose metabolism (ko00500)	[G]	Carbohydrate transport and metabolism	Glycosyl hydrolases family 32 N-terminal domain	Fructan 1-exohydrolase OS=Hordeum vulgare OX=4513 GN=1-FEH PE=2 SV=1	G	Carbohydrate transport and metabolism	RecName: Full=Fructan 1-exohydrolase; Flags: Precursor
HORVU3Hr1G011620	2.29721	2.7309	2.27894	5.81534	5.87474	6.49643	1.03576e-06	1.66141	up	--	--	Cellular Component: chloroplast thylakoid membrane (GO:0009535);; Cellular Component: chloroplast thylakoid lumen (GO:0009543);;	--	--	--	--	Pentapeptide repeats (8 copies)	Thylakoid lumenal 15 kDa protein 1, chloroplastic OS=Arabidopsis thaliana OX=3702 GN=At2g44920 PE=1 SV=2	S	Function unknown	hypothetical protein TRIUR3_04710 [Triticum urartu]
Hordeum_vulgare_newGene_10154	1.68617	2.60176	1.68883	0.211275	0	0	1.89587e-14	-4.70844	down	--	--	--	--	--	--	--	Myb/SANT-like DNA-binding domain	L10-interacting MYB domain-containing protein OS=Arabidopsis thaliana OX=3702 GN=LIMYB PE=1 SV=1	S	Function unknown	PREDICTED: L10-interacting MYB domain-containing protein-like isoform X4 [Oryza brachyantha]
HORVU1Hr1G007730	2.14442	2.65812	2.52222	6.00571	5.56961	4.29897	0.000383822	1.14116	up	--	--	--	--	--	--	--	Glycosyl transferase family 2	Glycosyltransferase-like KOBITO 1 OS=Arabidopsis thaliana OX=3702 GN=ELD1 PE=1 SV=1	S	Function unknown	glycosyltransferase-like At2g41451 [Aegilops tauschii subsp. tauschii]
HORVU7Hr1G032040	0	0	0	3.75163	4.44414	3.57516	1.25936e-47	Inf	up	--	--	--	--	--	--	--	Stress-induced protein Di19, C-terminal	--	S	Function unknown	predicted protein [Hordeum vulgare subsp. vulgare]
HORVU6Hr1G059890	0	0	0	2.64479	2.84635	2.66096	1.53043e-27	Inf	up	--	--	--	--	--	--	--	--	Probable inactive DNA (cytosine-5)-methyltransferase DRM3 OS=Oryza sativa subsp. japonica OX=39947 GN=DRM3 PE=2 SV=1	L	Replication, recombination and repair	unnamed protein product [Triticum aestivum]
HORVU5Hr1G106400	2.38274	2.44339	2.50132	1.13787	1.47817	1.49223	4.18774e-05	-1.54922	down	[T]	Signal transduction mechanisms	Molecular Function: acid phosphatase activity (GO:0003993);; Molecular Function: N,N-dimethylaniline monooxygenase activity (GO:0004499);; Cellular Component: integral component of membrane (GO:0016021);; Biological Process: dephosphorylation (GO:0016311);; Molecular Function: metal ion binding (GO:0046872);; Molecular Function: flavin adenine dinucleotide binding (GO:0050660);; Molecular Functio…	--	--	[G]	Carbohydrate transport and metabolism	Calcineurin-like phosphoesterase;; Iron/zinc purple acid phosphatase-like protein C;; Purple acid Phosphatase, N-terminal domain	Probable inactive purple acid phosphatase 2 OS=Arabidopsis thaliana OX=3702 GN=PAP2 PE=2 SV=1	S	Function unknown	predicted protein [Hordeum vulgare subsp. vulgare]
Hordeum_vulgare_newGene_14072	1.05967	1.28342	1.15126	0.418297	0.107913	0.077594	7.74246e-07	-2.40083	down	--	--	Molecular Function: transferase activity, transferring acyl groups other than amino-acyl groups (GO:0016747);;	--	--	--	--	Transferase family;; Transferase family	Spermidine coumaroyl-CoA acyltransferase OS=Arabidopsis thaliana OX=3702 GN=SCT PE=1 SV=1	S	Function unknown	predicted protein [Hordeum vulgare subsp. vulgare]
Hordeum_vulgare_newGene_41513	0	0	0	0.627735	0.550137	1.08303	2.36464e-20	Inf	up	--	--	--	--	--	[R]	General function prediction only	--	--	S	Function unknown	putative PSD protein [Hordeum vulgare subsp. vulgare]
HORVU3Hr1G077850	4.20452	4.17138	3.208	0.234482	0.409938	0.555429	9.64186e-13	-2.99813	down	--	--	Biological Process: regulation of cell growth (GO:0001558);; Molecular Function: calcium-dependent cysteine-type endopeptidase activity (GO:0004198);; Cellular Component: endoplasmic reticulum membrane (GO:0005789);; Cellular Component: integral component of plasma membrane (GO:0005887);; Biological Process: embryo development ending in seed dormancy (GO:0009793);; Biological Process: regulation …	--	--	[OT]	Posttranslational modification, protein turnover, chaperones;; Signal transduction mechanisms	Calpain family cysteine protease	Calpain-type cysteine protease ADL1 OS=Oryza sativa subsp. japonica OX=39947 GN=ADL1 PE=1 SV=1	O	Posttranslational modification, protein turnover, chaperones	predicted protein, partial [Hordeum vulgare subsp. vulgare]
HORVU5Hr1G028060	2.44406	2.21573	2.67457	17.8689	6.87853	13.8582	0.00103609	2.46389	up	[G]	Carbohydrate transport and metabolism	Molecular Function: sugar:proton symporter activity (GO:0005351);; Molecular Function: glucose transmembrane transporter activity (GO:0005355);; Cellular Component: integral component of plasma membrane (GO:0005887);; Biological Process: proton transport (GO:0015992);; Biological Process: glucose import (GO:0046323);; Biological Process: glucose transmembrane transport (GO:1904659);;	--	--	[R]	General function prediction only	Sugar (and other) transporter;; Major Facilitator Superfamily;; Sugar-tranasporters, 12 TM	Polyol transporter 5 OS=Arabidopsis thaliana OX=3702 GN=PLT5 PE=1 SV=2	G	Carbohydrate transport and metabolism	predicted protein, partial [Hordeum vulgare subsp. vulgare]
HORVU2Hr1G096570	1.006	1.58568	1.19088	0	0	0	1.35845e-24	#NAME?	down	--	--	--	--	--	--	--	--	--	--	--	predicted protein [Hordeum vulgare subsp. vulgare]
Hordeum_vulgare_newGene_31638	0.320528	0.820697	0.273007	2.37867	2.6411	2.88115	8.62415e-07	2.53339	up	--	--	--	--	--	--	--	--	--	--	--	predicted protein [Hordeum vulgare subsp. vulgare]
HORVU2Hr1G043090	2.39625	2.87804	2.13438	5.19473	6.22821	6.1395	0.00238436	1.33991	up	--	--	--	--	--	--	--	--	--	S	Function unknown	hypothetical protein BRADI_1g25290v3 [Brachypodium distachyon]
Hordeum_vulgare_newGene_13849	0.627405	0.631639	0.743993	0	0	0	5.35318e-23	#NAME?	down	--	--	Cellular Component: integral component of membrane (GO:0016021);;	--	--	--	--	--	--	--	--	predicted protein [Hordeum vulgare subsp. vulgare]
HORVU1Hr1G022380	0.239093	0.254127	0.327111	0.971009	0.669452	0.851061	0.00221724	1.68575	up	--	--	Cellular Component: plasma membrane (GO:0005886);; Cellular Component: integral component of membrane (GO:0016021);; Molecular Function: transmembrane transporter activity (GO:0022857);; Biological Process: transmembrane transport (GO:0055085);;	--	--	--	--	EamA-like transporter family	WAT1-related protein At5g64700 OS=Arabidopsis thaliana OX=3702 GN=At5g64700 PE=2 SV=1	S	Function unknown	predicted protein [Hordeum vulgare subsp. vulgare]
Hordeum_vulgare_newGene_44182	2.54514	2.77499	2.4278	0	0	0	2.91211e-34	#NAME?	down	--	--	Cellular Component: cytosol (GO:0005829);; Biological Process: oxaloacetate metabolic process (GO:0006107);; Biological Process: malate metabolic process (GO:0006108);; Biological Process: nitrogen compound metabolic process (GO:0006807);; Molecular Function: zinc ion binding (GO:0008270);; Cellular Component: chloroplast stroma (GO:0009570);; Molecular Function: transferase activity, transferrin…	K13566|6.75231e-08|bdi:100833460|K13566 omega-amidase [EC:3.5.1.3] | (RefSeq) omega-amidase, chloroplastic	Alanine, aspartate and glutamate metabolism (ko00250)	[E]	Amino acid transport and metabolism	--	Omega-amidase, chloroplastic OS=Arabidopsis thaliana OX=3702 GN=NLP3 PE=1 SV=1	S	Function unknown	omega-amidase, chloroplastic [Sorghum bicolor]
Hordeum_vulgare_newGene_32696	0	0.010855	0	0.600435	0.558016	0.591992	5.11483e-20	6.41242	up	--	--	--	--	--	[R]	General function prediction only	gag-polypeptide of LTR copia-type	--	L	Replication, recombination and repair	uncharacterized protein LOC109755260 [Aegilops tauschii subsp. tauschii]
Hordeum_vulgare_newGene_3083	0	0	0	0.791938	0.915141	0.781354	1.09906e-24	Inf	up	--	--	--	--	--	--	--	--	--	--	--	protein FAR1-RELATED SEQUENCE 5-like [Aegilops tauschii subsp. tauschii]
HORVU5Hr1G111190	0.391834	0.1385	0.449972	0.942052	1.30561	1.41078	0.000305508	1.949	up	NAD(P)-dependent dehydrogenase	Cell motility;; RNA processing and modification;; Cell cycle control, cell division, chromosome partitioning;; Inorganic ion transport and metabolism	Cellular Component: cytosol (GO:0005829);; Biological Process: proline biosynthetic process (GO:0006561);; Biological Process: response to heat (GO:0009408);; Biological Process: response to water deprivation (GO:0009414);; Biological Process: response to fructose (GO:0009750);; Biological Process: regulation of abscisic acid biosynthetic process (GO:0010115);; Molecular Function: xanthoxin dehyd…	K09841|2.49144e-164|bdi:100827045|K09841 xanthoxin dehydrogenase [EC:1.1.1.288] | (RefSeq) zerumbone synthase	Carotenoid biosynthesis (ko00906)	[R]	General function prediction only	Enoyl-(Acyl carrier protein) reductase;; short chain dehydrogenase;; KR domain;; NAD dependent epimerase/dehydratase family	Zerumbone synthase OS=Zingiber zerumbet OX=311405 GN=ZSD1 PE=1 SV=1	S	Function unknown	zerumbone synthase [Aegilops tauschii subsp. tauschii]
Hordeum_vulgare_newGene_50697	0	0	0	4.7072	3.65423	3.58611	1.21204e-37	Inf	up	--	--	--	--	--	--	--	--	--	--	--	hypothetical protein TRIUR3_18946 [Triticum urartu]
HORVU3Hr1G006220	4.52837	1.50675	4.19142	0.486852	0.265142	0.523659	0.00180767	-2.88923	down	--	--	--	--	--	--	--	Protein of unknown function (DUF740)	--	S	Function unknown	predicted protein [Hordeum vulgare subsp. vulgare]
HORVU2Hr1G001640	2.45374	2.55197	2.41463	0.880408	1.35971	0.783154	3.79125e-06	-1.70131	down	--	--	--	--	--	--	--	--	Mediator of RNA polymerase II transcription subunit 15a OS=Arabidopsis thaliana OX=3702 GN=MED15A PE=1 SV=1	S	Function unknown	predicted protein [Hordeum vulgare subsp. vulgare]
HORVU5Hr1G002110	2.18474	2.29151	2.2384	0.871647	0.829252	0.845752	0.00611856	-1.1709	down	--	--	Cellular Component: plastid (GO:0009536);; Cellular Component: integral component of membrane (GO:0016021);;	K13863|1.18677e-58|osa:4333602|K13863 solute carrier family 7 (cationic amino acid transporter), member 1 | (RefSeq) uncharacterized LOC4333602	--	--	--	NEMP family	--	S	Function unknown	uncharacterized protein LOC109746027 [Aegilops tauschii subsp. tauschii]
HORVU4Hr1G071360	2.26455	2.70441	2.49713	4.57293	5.23669	6.68873	7.3217e-05	1.40407	up	--	--	Cellular Component: integral component of membrane (GO:0016021);; Biological Process: oxidation-reduction process (GO:0055114);;	--	--	[T]	Signal transduction mechanisms	Eukaryotic cytochrome b561	Cytochrome b561 and DOMON domain-containing protein At3g25290 OS=Arabidopsis thaliana OX=3702 GN=At3g25290 PE=2 SV=1	S	Function unknown	predicted protein [Hordeum vulgare subsp. vulgare]
HORVU6Hr1G086910	2.33466	2.06797	2.33619	0.664049	0.263154	0.592766	2.04068e-05	-1.9519	down	--	--	--	--	--	--	--	--	--	--	--	predicted protein [Hordeum vulgare subsp. vulgare]
HORVU6Hr1G034800	0.293408	0.328622	0.360144	1.73674	1.549	1.73614	7.49303e-09	2.48928	up	--	--	Molecular Function: transcription factor activity, sequence-specific DNA binding (GO:0003700);; Biological Process: regulation of transcription, DNA-templated (GO:0006355);; Molecular Function: zinc ion binding (GO:0008270);; Molecular Function: sequence-specific DNA binding (GO:0043565);; Biological Process: cellular protein metabolic process (GO:0044267);;	--	--	[O]	Posttranslational modification, protein turnover, chaperones	bZIP transcription factor;; Basic region leucine zipper	E3 ubiquitin-protein ligase RDUF1 OS=Arabidopsis thaliana OX=3702 GN=RDUF1 PE=1 SV=1	S	Function unknown	predicted protein [Hordeum vulgare subsp. vulgare]
Hordeum_vulgare_newGene_28984	2.67478	2.4263	2.36637	8.84716	8.39146	7.90774	1.40554e-13	1.85612	up	--	--	Biological Process: protein import into nucleus (GO:0006606);; Molecular Function: Ran GTPase binding (GO:0008536);; Molecular Function: protein transporter activity (GO:0008565);; Cellular Component: nuclear part (GO:0044428);;	K14293|0|osa:4338508|K14293 importin subunit beta-1 | (RefSeq) importin subunit beta-1	RNA transport (ko03013)	[YU]	Nuclear structure;; Intracellular trafficking, secretion, and vesicular transport	HEAT-like repeat;; HEAT repeat;; Importin-beta N-terminal domain;; HEAT repeat	Importin subunit beta-1 OS=Arabidopsis thaliana OX=3702 GN=KPNB1 PE=1 SV=1	U	Intracellular trafficking, secretion, and vesicular transport	Importin subunit beta-1 [Triticum urartu]
HORVU5Hr1G093900	1.61934	2.3562	3.52801	6.29188	5.98407	5.43442	0.00216627	1.33951	up	--	--	--	--	--	--	--	Domain of unknown function (DUF4228)	--	S	Function unknown	hypothetical protein BRADI_1g09220v3 [Brachypodium distachyon]
Hordeum_vulgare_newGene_92807	2.57402	2.19171	2.79493	5.61215	4.87758	5.3876	1.39041e-06	1.278	up	--	--	Molecular Function: nucleic acid binding (GO:0003676);; Cellular Component: plastid (GO:0009536);; Molecular Function: metal ion binding (GO:0046872);;	--	--	[R]	General function prediction only	--	Protein indeterminate-domain 14 OS=Arabidopsis thaliana OX=3702 GN=IDD14 PE=1 SV=1	S	Function unknown	predicted protein [Hordeum vulgare subsp. vulgare]
HORVU3Hr1G007470	0.088941	0.022248	0.037564	6.03326	4.93704	5.33054	2.23903e-51	6.53544	up	[G]	Carbohydrate transport and metabolism	Molecular Function: hydrolase activity, hydrolyzing O-glycosyl compounds (GO:0004553);; Biological Process: xylan catabolic process (GO:0045493);;	--	--	--	--	Glycosyl hydrolase family 10;; Carbohydrate binding domain	Putative Pol polyprotein from transposon element Bs1 OS=Zea mays OX=4577 PE=4 SV=1	G	Carbohydrate transport and metabolism	uncharacterized protein LOC109768139 [Aegilops tauschii subsp. tauschii]
HORVU7Hr1G037780	2.4775	3.51433	1.57962	5.84368	4.71369	6.7264	0.000197918	1.41244	up	--	--	Cellular Component: plastid (GO:0009536);; Cellular Component: integral component of membrane (GO:0016021);;	K15032|8.56394e-45|bdi:100838436|K15032 mTERF domain-containing protein, mitochondrial | (RefSeq) uncharacterized LOC100838436	--	--	--	--	--	S	Function unknown	hypothetical protein TRIUR3_26195 [Triticum urartu]
HORVU1Hr1G050050	2.87085	2.36461	2.39704	5.22328	4.98346	4.88095	0.000624912	1.11591	up	--	--	--	--	--	--	--	--	--	S	Function unknown	uncharacterized protein LOC109737535 isoform X2 [Aegilops tauschii subsp. tauschii]
HORVU0Hr1G029310	0.782504	0.824915	0.988699	0.302196	0.285174	0.274179	0.0072892	-1.4694	down	--	--	--	--	--	--	--	--	--	S	Function unknown	hypothetical protein G7K_1412-t1 [Saitoella complicata NRRL Y-17804]
Hordeum_vulgare_newGene_84786	3.27609	3.66151	3.16067	0.433508	0	2.17787	0.00237081	-1.82487	down	--	--	--	--	--	--	--	PHD - plant homeodomain finger protein	VIN3-like protein 1 OS=Arabidopsis thaliana OX=3702 GN=VIL1 PE=1 SV=1	S	Function unknown	predicted protein [Hordeum vulgare subsp. vulgare]
HORVU4Hr1G050750	9.14665	10.5997	7.96139	0	0	0.044835	2.04087e-68	-8.59867	down	--	--	Molecular Function: diacylglycerol kinase activity (GO:0004143);; Molecular Function: ATP binding (GO:0005524);; Biological Process: protein kinase C-activating G-protein coupled receptor signaling pathway (GO:0007205);; Biological Process: phosphorylation (GO:0016310);;	K00901|1.41014e-13|bdi:100822250|K00901 diacylglycerol kinase (ATP) [EC:2.7.1.107] | (RefSeq) diacylglycerol kinase 3-like	Glycerolipid metabolism (ko00561);; Glycerophospholipid metabolism (ko00564);; Phosphatidylinositol signaling system (ko04070)	[IT]	Lipid transport and metabolism;; Signal transduction mechanisms	--	Diacylglycerol kinase 7 OS=Arabidopsis thaliana OX=3702 GN=DGK7 PE=1 SV=1	I	Lipid transport and metabolism	predicted protein [Hordeum vulgare subsp. vulgare]
HORVU0Hr1G022070	0.630139	0.619805	0.806521	2.45383	2.57433	2.97449	2.31436e-09	2.05801	up	[T]	Signal transduction mechanisms	Molecular Function: protein serine/threonine kinase activity (GO:0004674);; Molecular Function: ATP binding (GO:0005524);; Biological Process: protein phosphorylation (GO:0006468);; Cellular Component: integral component of membrane (GO:0016021);; Molecular Function: carbohydrate binding (GO:0030246);;	--	--	--	--	Protein kinase domain;; Protein tyrosine kinase;; D-mannose binding lectin	G-type lectin S-receptor-like serine/threonine-protein kinase LECRK2 OS=Oryza sativa subsp. indica OX=39946 GN=LECRK2 PE=2 SV=1	T	Signal transduction mechanisms	predicted protein [Hordeum vulgare subsp. vulgare]
Hordeum_vulgare_newGene_27546	0.594506	1.22828	0.548071	1.7298	1.92658	1.38249	0.00238737	1.21079	up	--	--	Molecular Function: nucleic acid binding (GO:0003676);; Molecular Function: zinc ion binding (GO:0008270);;	--	--	--	--	Zinc-finger of C2H2 type	UBP1-associated proteins 1C OS=Arabidopsis thaliana OX=3702 GN=UBA1C PE=3 SV=2	S	Function unknown	predicted protein [Hordeum vulgare subsp. vulgare]
Hordeum_vulgare_newGene_85689	2.21562	2.45223	2.96836	6.35827	8.75863	9.28026	2.43354e-09	1.93037	up	--	--	Molecular Function: transcription factor activity, sequence-specific DNA binding (GO:0003700);; Biological Process: regulation of transcription, DNA-templated (GO:0006355);; Molecular Function: sequence-specific DNA binding (GO:0043565);;	K14431|2.12962e-18|bdi:100828688|K14431 transcription factor TGA | (RefSeq) transcription factor HBP-1b(c38)-like	Plant hormone signal transduction (ko04075)	--	--	--	Transcription factor TGAL5 OS=Oryza sativa subsp. japonica OX=39947 GN=TGAL5 PE=1 SV=1	K	Transcription	predicted protein [Hordeum vulgare subsp. vulgare]
HORVU7Hr1G110290	0.876019	1.83355	0	4.84523	3.77867	9.22594	0.00420966	2.81699	up	--	--	Cellular Component: nucleosome (GO:0000786);; Molecular Function: DNA binding (GO:0003677);; Cellular Component: nucleus (GO:0005634);; Molecular Function: protein heterodimerization activity (GO:0046982);;	K11252|1.51751e-25|obr:102713906|K11252 histone H2B | (RefSeq) histone H2B.11	--	[B]	Chromatin structure and dynamics	Core histone H2A/H2B/H3/H4	Histone H2B.2 OS=Triticum aestivum OX=4565 PE=1 SV=2	B	Chromatin structure and dynamics	predicted protein [Hordeum vulgare subsp. vulgare]
HORVU7Hr1G035870	5.38312	6.27787	6.8842	0.202768	0.033218	0.344175	1.95116e-46	-5.33962	down	--	--	--	K17675|9.02671e-07|zma:100273495|K17675 ATP-dependent RNA helicase SUPV3L1/SUV3 [EC:3.6.4.13] | (RefSeq) GRMZM2G078275; ATP-dependent RNA helicase SUPV3L1, mitochondrial	--	--	--	--	ATP-dependent RNA helicase SUV3, mitochondrial OS=Oryza sativa subsp. japonica OX=39947 GN=SUV3 PE=1 SV=1	L	Replication, recombination and repair	ATP-dependent RNA helicase SUV3, mitochondrial [Aegilops tauschii subsp. tauschii]
HORVU5Hr1G107220	0.377812	0.684265	0.598116	9.24635	9.62262	8.94965	4.98148e-36	4.11725	up	--	--	--	--	--	--	--	Protein of unknown function (DUF1618)	--	S	Function unknown	predicted protein [Hordeum vulgare subsp. vulgare]
HORVU7Hr1G017260	0.411385	1.04269	0.500053	2.2631	2.03089	1.64592	4.14095e-11	2.31267	up	--	--	--	K13106|3.27868e-49|sita:101767982|K13106 pre-mRNA-splicing factor CWC26 | (RefSeq) BUD13 homolog	--	[S]	Function unknown	Pre-mRNA-splicing factor of RES complex	--	S	Function unknown	hypothetical protein TRIUR3_22560 [Triticum urartu]
HORVU3Hr1G058810	2.85345	2.95298	1.84437	6.33549	5.93227	5.9956	0.000273617	1.15414	up	--	--	Cellular Component: Golgi apparatus (GO:0005794);; Molecular Function: O-acetyltransferase activity (GO:0016413);; Biological Process: cell wall organization or biogenesis (GO:0071554);;	--	--	--	--	GDSL/SGNH-like Acyl-Esterase family found in Pmr5 and Cas1p;; PMR5 N terminal Domain	Protein trichome birefringence-like 38 OS=Arabidopsis thaliana OX=3702 GN=TBL38 PE=2 SV=1	S	Function unknown	predicted protein [Hordeum vulgare subsp. vulgare]
HORVU6Hr1G091180	0.271837	0.245351	0.250715	3.06945	3.87991	2.80857	6.907e-17	3.73634	up	--	--	Cellular Component: cytoplasm (GO:0005737);; Biological Process: metal ion transport (GO:0030001);; Molecular Function: transition metal ion binding (GO:0046914);; Biological Process: cellular transition metal ion homeostasis (GO:0046916);;	--	--	--	--	--	--	S	Function unknown	spidroin-1-like [Aegilops tauschii subsp. tauschii]
HORVU5Hr1G118040	2.72671	2.13933	2.89448	9.64639	11.7397	9.42133	2.38892e-13	2.07243	up	[R]	General function prediction only	Biological Process: metabolic process (GO:0008152);; Molecular Function: hydrolase activity (GO:0016787);;	K14664|1.94784e-172|bdi:100846346|K14664 IAA-amino acid hydrolase [EC:3.5.1.-] | (RefSeq) IAA-amino acid hydrolase ILR1-like 3	--	--	--	Peptidase family M20/M25/M40;; Peptidase dimerisation domain	IAA-amino acid hydrolase ILR1-like 4 OS=Oryza sativa subsp. japonica OX=39947 GN=ILL4 PE=2 SV=1	E	Amino acid transport and metabolism	predicted protein [Hordeum vulgare subsp. vulgare]
HORVU5Hr1G046550	0	0	0	1.70694	1.64007	2.42362	3.83213e-18	Inf	up	--	--	Biological Process: lipid transport (GO:0006869);; Molecular Function: lipid binding (GO:0008289);;	--	--	--	--	Protease inhibitor/seed storage/LTP family;; Probable lipid transfer	Non-specific lipid-transfer protein 1 OS=Hordeum vulgare OX=4513 GN=LTP1 PE=1 SV=1	U	Intracellular trafficking, secretion, and vesicular transport	RecName: Full=Non-specific lipid-transfer protein 1; Short=LTP 1; AltName: Full=Probable amylase/protease inhibitor; Flags: Precursor
HORVU2Hr1G096270	2.70922	2.88819	2.07021	1.01292	1.03068	0.857842	0.00226974	-1.35695	down	[M]	Cell wall/membrane/envelope biogenesis	Molecular Function: calmodulin-dependent protein kinase activity (GO:0004683);; Molecular Function: calcium ion binding (GO:0005509);; Molecular Function: calmodulin binding (GO:0005516);; Molecular Function: ATP binding (GO:0005524);; Cellular Component: nucleus (GO:0005634);; Cellular Component: cytoplasm (GO:0005737);; Cellular Component: plasma membrane (GO:0005886);; Biological Process: absc…	K13412|0|bdi:100830491|K13412 calcium-dependent protein kinase [EC:2.7.11.1] | (RefSeq) calcium-dependent protein kinase 29-like	Plant-pathogen interaction (ko04626)	[T]	Signal transduction mechanisms	Protein kinase domain;; EF hand;; EF-hand domain pair;; Protein tyrosine kinase;; EF-hand domain;; EF hand;; EF-hand domain pair;; Secreted protein acidic and rich in cysteine Ca binding region;; Cytoskeletal-regulatory complex EF hand;; Kinase-like;; Ca2+ insensitive EF hand;; EF-hand domain	Calcium-dependent protein kinase 12 OS=Oryza sativa subsp. japonica OX=39947 GN=CPK12 PE=2 SV=2	T	Signal transduction mechanisms	predicted protein [Hordeum vulgare subsp. vulgare]
HORVU7Hr1G045580	2.88079	2.12724	2.77175	5.39638	5.94339	5.68722	0.000711756	1.28035	up	--	--	Molecular Function: DNA binding (GO:0003677);; Molecular Function: aspartic-type endopeptidase activity (GO:0004190);; Biological Process: proteolysis (GO:0006508);; Cellular Component: integral component of membrane (GO:0016021);; Biological Process: protein catabolic process (GO:0030163);;	--	--	[O]	Posttranslational modification, protein turnover, chaperones	Xylanase inhibitor N-terminal;; Eukaryotic aspartyl protease	Aspartyl protease family protein At5g10770 OS=Arabidopsis thaliana OX=3702 GN=At5g10770 PE=2 SV=1	O	Posttranslational modification, protein turnover, chaperones	aspartyl protease family protein At5g10770-like [Aegilops tauschii subsp. tauschii]
Hordeum_vulgare_newGene_88459	1.38696	1.1469	0.944272	0	0	0	9.18372e-21	#NAME?	down	--	--	--	--	--	--	--	--	--	--	--	predicted protein [Hordeum vulgare subsp. vulgare]
HORVU7Hr1G036060	0	0	0	1.21895	1.419	1.2823	1.55004e-22	Inf	up	[C]	Energy production and conversion	Molecular Function: NADPH dehydrogenase activity (GO:0003959);; Cellular Component: intracellular (GO:0005622);; Biological Process: defense response (GO:0006952);; Biological Process: jasmonic acid biosynthetic process (GO:0009695);; Molecular Function: FMN binding (GO:0010181);; Molecular Function: 12-oxophytodienoate reductase activity (GO:0016629);; Biological Process: oxylipin biosynthetic p…	K05894|1.7174e-164|zma:101027190|K05894 12-oxophytodienoic acid reductase [EC:1.3.1.42] | (RefSeq) 12-oxophytodienoate reductase 2	alpha-Linolenic acid metabolism (ko00592)	[CR]	Energy production and conversion;; General function prediction only	NADH:flavin oxidoreductase / NADH oxidase family	Putative 12-oxophytodienoate reductase 3 OS=Oryza sativa subsp. japonica OX=39947 GN=OPR3 PE=3 SV=1	C	Energy production and conversion	12-oxophytodienoate reductase 2 [Triticum urartu]
HORVU2Hr1G016470	0	0	0	2.93272	3.52257	3.68682	1.96165e-64	Inf	up	--	--	Cellular Component: nucleus (GO:0005634);; Cellular Component: cytosol (GO:0005829);; Biological Process: regulation of translation (GO:0006417);; Cellular Component: chloroplast (GO:0009507);; Biological Process: induced systemic resistance (GO:0009682);; Cellular Component: membrane (GO:0016020);; Molecular Function: protein kinase regulator activity (GO:0019887);; Molecular Function: protein k…	--	--	[J]	Translation, ribosomal structure and biogenesis	--	Protein ILITYHIA OS=Arabidopsis thaliana OX=3702 GN=ILA PE=1 SV=1	U	Intracellular trafficking, secretion, and vesicular transport	hypothetical protein SETIT_039987mg, partial [Setaria italica]
HORVU7Hr1G109970	2.90401	2.60264	2.30979	1.38587	0.651825	1.34288	0.0062501	-1.08165	down	--	--	Molecular Function: 1-phosphatidylinositol binding (GO:0005545);; Cellular Component: clathrin-coated vesicle (GO:0030136);; Molecular Function: clathrin binding (GO:0030276);; Biological Process: clathrin coat assembly (GO:0048268);;	--	--	[TU]	Signal transduction mechanisms;; Intracellular trafficking, secretion, and vesicular transport	ANTH domain	Putative clathrin assembly protein At2g01600 OS=Arabidopsis thaliana OX=3702 GN=At2g01600 PE=2 SV=2	U	Intracellular trafficking, secretion, and vesicular transport	putative clathrin assembly protein At5g57200 isoform X1 [Dendrobium catenatum]
HORVU0Hr1G032230	1.60515	3.5632	2.64985	14.5561	15.1598	14.1298	1.65352e-20	2.4249	up	--	--	Molecular Function: transcription factor activity, sequence-specific DNA binding (GO:0003700);; Biological Process: regulation of transcription, DNA-templated (GO:0006355);; Molecular Function: sequence-specific DNA binding (GO:0043565);;	K14431|2.81412e-82|bdi:100826021|K14431 transcription factor TGA | (RefSeq) transcription factor HBP-1b(c1)-like	Plant hormone signal transduction (ko04075)	--	--	Seed dormancy control;; bZIP transcription factor;; Basic region leucine zipper	Transcription factor HBP-1b(c1) (Fragment) OS=Triticum aestivum OX=4565 PE=1 SV=2	K	Transcription	predicted protein [Hordeum vulgare subsp. vulgare]
Hordeum_vulgare_newGene_28831	1.32779	2.98505	3.52546	4.80769	5.5137	5.40141	0.00106325	1.0362	up	--	--	Molecular Function: RNA binding (GO:0003723);; Cellular Component: membrane (GO:0016020);;	K14944|1.75119e-21|bdi:100827556|K14944 RNA-binding protein Nova | (RefSeq) protein BTR1-like	--	--	--	KH domain;; KH domain	--	S	Function unknown	predicted protein [Hordeum vulgare subsp. vulgare]
HORVU6Hr1G093630	1.58616	3.51469	2.76368	1.16054	1.13351	1.03779	0.00958267	-1.44327	down	--	--	Molecular Function: RNA polymerase II regulatory region sequence-specific DNA binding (GO:0000977);; Molecular Function: RNA polymerase II transcription factor binding (GO:0001085);; Molecular Function: transcriptional activator activity, RNA polymerase II transcription regulatory region sequence-specific binding (GO:0001228);; Molecular Function: chromatin binding (GO:0003682);; Cellular Compone…	--	--	--	--	--	--	K	Transcription	predicted protein [Hordeum vulgare subsp. vulgare]
HORVU3Hr1G078490	2.59684	2.61874	2.65108	13.5267	14.3496	12.3213	4.50428e-19	2.48128	up	[L]	Replication, recombination and repair	Molecular Function: DNA binding (GO:0003677);; Molecular Function: DNA-(apurinic or apyrimidinic site) lyase activity (GO:0003906);; Cellular Component: nucleus (GO:0005634);; Biological Process: base-excision repair (GO:0006284);; Molecular Function: double-stranded DNA 3'-5' exodeoxyribonuclease activity (GO:0008311);; Molecular Function: metal ion binding (GO:0046872);; Biological Process: nuc…	K01142|4.89641e-102|bdi:100838455|K01142 exodeoxyribonuclease III [EC:3.1.11.2] | (RefSeq) DNA-(apurinic or apyrimidinic site) lyase, chloroplastic-like	Base excision repair (ko03410)	[L]	Replication, recombination and repair	Endonuclease/Exonuclease/phosphatase family	DNA-(apurinic or apyrimidinic site) lyase, chloroplastic OS=Arabidopsis thaliana OX=3702 GN=ARP PE=1 SV=2	L	Replication, recombination and repair	DNA-(apurinic or apyrimidinic site) lyase, chloroplastic-like isoform X1 [Aegilops tauschii subsp. tauschii]
Hordeum_vulgare_newGene_9448	2.21746	2.3646	2.65692	0	0	0	9.81661e-28	#NAME?	down	--	--	--	--	--	--	--	--	--	S	Function unknown	Os01g0911900 [Oryza sativa Japonica Group]
HORVU7Hr1G028630	2.63542	2.24716	3.00158	5.51925	4.89759	5.00777	0.00958215	1.07105	up	--	--	--	--	--	[GMW]	Carbohydrate transport and metabolism;; Cell wall/membrane/envelope biogenesis;; Extracellular structures	Exostosin family	Probable glycosyltransferase At5g25310 OS=Arabidopsis thaliana OX=3702 GN=At5g25310 PE=3 SV=2	S	Function unknown	predicted protein [Hordeum vulgare subsp. vulgare]
HORVU3Hr1G108690	0.483339	0.463627	0.859519	2.64436	1.98638	1.9805	1.1166e-06	1.95875	up	--	--	--	--	--	--	--	--	--	S	Function unknown	predicted protein [Hordeum vulgare subsp. vulgare]
Hordeum_vulgare_newGene_93393	0.034719	0.017825	0.006665	1.3	2.38171	1.92141	3.67754e-23	6.27294	up	[R]	General function prediction only	Molecular Function: protein serine/threonine kinase activity (GO:0004674);; Molecular Function: ATP binding (GO:0005524);; Biological Process: protein phosphorylation (GO:0006468);;	--	--	--	--	--	Probable serine/threonine-protein kinase At1g09600 OS=Arabidopsis thaliana OX=3702 GN=At1g09600 PE=3 SV=1	T	Signal transduction mechanisms	probable serine/threonine-protein kinase At1g54610 [Aegilops tauschii subsp. tauschii]
HORVU2Hr1G116780	3.11917	2.34098	2.43428	7.17384	5.93636	7.39102	0.000600933	1.48138	up	--	--	--	--	--	--	--	Wound-induced protein	--	S	Function unknown	predicted protein [Hordeum vulgare subsp. vulgare]
HORVU3Hr1G018820	2.74915	2.64069	2.52272	6.04289	5.49396	6.66443	0.000187085	1.29765	up	--	--	--	--	--	--	--	Seed dormancy control	Protein DELAY OF GERMINATION 1 OS=Arabidopsis thaliana OX=3702 GN=DOG1 PE=1 SV=1	S	Function unknown	hypothetical protein [Hordeum vulgare]
HORVU5Hr1G060620	3.17561	2.11273	2.65749	5.58061	5.5125	6.87224	9.94406e-06	1.49919	up	[S]	Function unknown	Biological Process: metabolic process (GO:0008152);; Molecular Function: carbon-sulfur lyase activity (GO:0016846);;	--	--	[S]	Function unknown	Glutathione-dependent formaldehyde-activating enzyme	--	S	Function unknown	Centromere protein V [Triticum urartu]
Hordeum_vulgare_newGene_49910	0	0	1.20052	2.74688	4.43338	4.03536	1.22456e-09	3.30067	up	--	--	Cellular Component: nucleus (GO:0005634);; Biological Process: ubiquitin-dependent protein catabolic process (GO:0006511);; Biological Process: multicellular organism development (GO:0007275);;	--	--	[R]	General function prediction only	Seven in absentia protein family	E3 ubiquitin-protein ligase SINA-like 11 OS=Arabidopsis thaliana OX=3702 GN=At5g62800 PE=2 SV=2	O	Posttranslational modification, protein turnover, chaperones	E3 ubiquitin-protein ligase SINA-like 4 [Aegilops tauschii subsp. tauschii]
Hordeum_vulgare_newGene_45998	0	0	0	0.865463	1.43482	1.70426	1.61211e-11	Inf	up	--	--	--	--	--	--	--	--	--	J	Translation, ribosomal structure and biogenesis	hypothetical protein TRIUR3_06502 [Triticum urartu]
HORVU4Hr1G060590	0.485729	0.770262	0.947792	2.0455	2.42543	1.61293	0.000494319	1.47582	up	--	--	--	--	--	--	--	Protein of unknown function (DUF620)	--	S	Function unknown	predicted protein [Hordeum vulgare subsp. vulgare]
HORVU5Hr1G055050	0.013099	0.101341	0	7.84582	8.00211	7.48035	2.31561e-97	8.86698	up	--	--	--	--	--	--	--	--	F-box protein PP2-A13 OS=Arabidopsis thaliana OX=3702 GN=PP2A13 PE=1 SV=1	S	Function unknown	predicted protein [Hordeum vulgare subsp. vulgare]
Hordeum_vulgare_newGene_77616	0.018572	0	0	0.935312	1.32244	0.902022	2.57791e-22	6.94483	up	--	--	Molecular Function: sugar:proton symporter activity (GO:0005351);; Molecular Function: glucose transmembrane transporter activity (GO:0005355);; Cellular Component: integral component of plasma membrane (GO:0005887);; Biological Process: hexose transmembrane transport (GO:0035428);; Biological Process: glucose import (GO:0046323);;	--	--	--	--	--	--	G	Carbohydrate transport and metabolism	sugar transport protein 9-like [Aegilops tauschii subsp. tauschii]
HORVU3Hr1G003400	2.88793	2.44607	2.64743	19.7664	10.7351	9.8463	0.000403774	2.43718	up	--	--	Molecular Function: DNA binding (GO:0003677);; Molecular Function: transcription factor activity, sequence-specific DNA binding (GO:0003700);; Cellular Component: nucleus (GO:0005634);; Biological Process: regulation of transcription, DNA-templated (GO:0006355);;	--	--	--	--	AP2 domain	Ethylene-responsive transcription factor RAP2-2 OS=Arabidopsis thaliana OX=3702 GN=RAP2-2 PE=1 SV=2	S	Function unknown	predicted protein [Hordeum vulgare subsp. vulgare]
Hordeum_vulgare_newGene_87285	0	0	0	6.61721	5.56124	6.76533	1.2043e-63	Inf	up	--	--	--	--	--	[TU]	Signal transduction mechanisms;; Intracellular trafficking, secretion, and vesicular transport	--	--	--	--	putative clathrin assembly protein [Dichanthelium oligosanthes]
HORVU2Hr1G090240	0.109864	0.148544	0.176477	0.662905	1.07457	1.04017	3.57788e-07	2.49896	up	[S]	Function unknown	Cellular Component: integral component of membrane (GO:0016021);; Biological Process: transmembrane transport (GO:0055085);;	--	--	--	--	OPT oligopeptide transporter protein	Probable metal-nicotianamine transporter YSL13 OS=Oryza sativa subsp. japonica OX=39947 GN=YSL13 PE=2 SV=2	S	Function unknown	PREDICTED: probable metal-nicotianamine transporter YSL13 [Brachypodium distachyon]
Hordeum_vulgare_newGene_13510	0.259135	0.206154	0.421176	0.061732	0.025418	0	3.37407e-05	-3.08838	down	--	--	Molecular Function: ADP binding (GO:0043531);;	--	--	[T]	Signal transduction mechanisms	NB-ARC domain;; NB-ARC domain	Disease resistance protein RPP13 OS=Arabidopsis thaliana OX=3702 GN=RPP13 PE=2 SV=2	S	Function unknown	predicted protein [Hordeum vulgare subsp. vulgare]
Hordeum_vulgare_newGene_29598	1.75289	2.56163	3.71433	7.90093	7.91092	9.14522	1.25005e-06	1.7364	up	--	--	Molecular Function: DNA binding (GO:0003677);; Molecular Function: protein binding (GO:0005515);; Cellular Component: nucleus (GO:0005634);; Biological Process: DNA replication (GO:0006260);; Biological Process: DNA repair (GO:0006281);; Biological Process: DNA recombination (GO:0006310);; Cellular Component: plastid (GO:0009536);;	K10739|1.56309e-32|obr:102709624|K10739 replication factor A2 | (RefSeq) replication protein A 32 kDa subunit A	DNA replication (ko03030);; Nucleotide excision repair (ko03420);; Mismatch repair (ko03430);; Homologous recombination (ko03440)	[L]	Replication, recombination and repair	Replication protein A C terminal	Replication protein A 32 kDa subunit A OS=Oryza sativa subsp. japonica OX=39947 GN=RPA2A PE=1 SV=1	L	Replication, recombination and repair	predicted protein [Hordeum vulgare subsp. vulgare]
HORVU6Hr1G094780	6.91653	7.32035	6.54965	0.655842	0	0.197852	3.99856e-43	-5.46857	down	--	--	Cellular Component: intracellular part (GO:0044424);;	--	--	--	--	--	--	S	Function unknown	predicted protein [Hordeum vulgare subsp. vulgare]
HORVU5Hr1G055220	0.758254	0.189636	0.387248	1.86682	1.65348	1.78014	0.000167367	2.04887	up	[J]	Translation, ribosomal structure and biogenesis	Cellular Component: mitochondrion (GO:0005739);; Biological Process: tRNA modification (GO:0006400);; Molecular Function: tRNA dimethylallyltransferase activity (GO:0052381);;	K10760|3.47003e-143|bdi:100831164|K10760 adenylate dimethylallyltransferase (cytokinin synthase) [EC:2.5.1.27 2.5.1.112] | (RefSeq) adenylate isopentenyltransferase 5, chloroplastic-like	Zeatin biosynthesis (ko00908)	[J]	Translation, ribosomal structure and biogenesis	IPP transferase;; Isopentenyl transferase;; AAA domain	Adenylate isopentenyltransferase 3, chloroplastic OS=Arabidopsis thaliana OX=3702 GN=IPT3 PE=1 SV=1	J	Translation, ribosomal structure and biogenesis	adenylate isopentenyltransferase 3, chloroplastic-like [Aegilops tauschii subsp. tauschii]
Hordeum_vulgare_newGene_92442	0	0	0	1.40704	1.25126	1.08691	7.64639e-28	Inf	up	--	--	Cellular Component: nucleus (GO:0005634);; Biological Process: regulation of transcription, DNA-templated (GO:0006355);; Biological Process: regulation of translation (GO:0006417);; Biological Process: auxin-activated signaling pathway (GO:0009734);; Biological Process: flower development (GO:0009908);; Biological Process: longitudinal axis specification (GO:0009942);; Biological Process: leaf va…	K14486|1.69579e-55|obr:102700795|K14486 auxin response factor | (RefSeq) auxin response factor 11	Plant hormone signal transduction (ko04075)	--	--	Protein kinase domain	Auxin response factor 11 OS=Oryza sativa subsp. japonica OX=39947 GN=ARF11 PE=2 SV=1	K	Transcription	Auxin response factor 11 [Dichanthelium oligosanthes]
HORVU7Hr1G042260	2.76471	2.92114	2.34789	4.87335	6.63591	6.56536	0.000652778	1.21786	up	Cytochrome P450	Energy production and conversion;; Inorganic ion transport and metabolism	Molecular Function: iron ion binding (GO:0005506);; Cellular Component: integral component of membrane (GO:0016021);; Molecular Function: oxidoreductase activity, acting on paired donors, with incorporation or reduction of molecular oxygen, NAD(P)H as one donor, and incorporation of one atom of oxygen (GO:0016709);; Molecular Function: heme binding (GO:0020037);; Biological Process: secondary met…	--	--	[Q]	Secondary metabolites biosynthesis, transport and catabolism	Cytochrome P450	Flavonoid 3&apos;-monooxygenase OS=Arabidopsis thaliana OX=3702 GN=CYP75B1 PE=1 SV=1	Q	Secondary metabolites biosynthesis, transport and catabolism	PREDICTED: flavonoid 3&apos;-monooxygenase [Oryza sativa Japonica Group]
HORVU7Hr1G107210	0	0.100112	0.115023	0.492583	0.609781	0.731216	7.41037e-08	3.09707	up	[G]	Carbohydrate transport and metabolism	Molecular Function: UDP-glycosyltransferase activity (GO:0008194);; Biological Process: flavonoid biosynthetic process (GO:0009813);; Molecular Function: transferase activity, transferring hexosyl groups (GO:0016758);; Cellular Component: intracellular membrane-bounded organelle (GO:0043231);; Biological Process: flavonoid glucuronidation (GO:0052696);;	K13495|0|bdi:100828778|K13495 cis-zeatin O-glucosyltransferase [EC:2.4.1.215] | (RefSeq) putative cis-zeatin O-glucosyltransferase	Zeatin biosynthesis (ko00908)	[GC]	Carbohydrate transport and metabolism;; Energy production and conversion	UDP-glucoronosyl and UDP-glucosyl transferase	Cis-zeatin O-glucosyltransferase 2 OS=Zea mays OX=4577 GN=CISZOG2 PE=1 SV=1	S	Function unknown	putative cis-zeatin O-glucosyltransferase [Aegilops tauschii subsp. tauschii]
Hordeum_vulgare_newGene_12135	0.215684	0.327813	0.162422	0.607785	0.987087	0.55722	0.00446355	1.63032	up	--	--	Cellular Component: Golgi apparatus (GO:0005794);; Molecular Function: galactoside 2-alpha-L-fucosyltransferase activity (GO:0008107);; Biological Process: plant-type cell wall biogenesis (GO:0009832);; Biological Process: xyloglucan biosynthetic process (GO:0009969);; Cellular Component: integral component of membrane (GO:0016021);; Biological Process: fucosylation (GO:0036065);;	K13681|0|sbi:SORBI_04g034080|K13681 xyloglucan fucosyltransferase [EC:2.4.1.-] | (RefSeq) SORBIDRAFT_04g034080, Sb04g034080; hypothetical protein	--	--	--	Xyloglucan fucosyltransferase	Galactoside 2-alpha-L-fucosyltransferase OS=Arabidopsis thaliana OX=3702 GN=FUT1 PE=1 SV=2	S	Function unknown	probable fucosyltransferase 8 [Aegilops tauschii subsp. tauschii]
Hordeum_vulgare_newGene_93750	0	0	0	10.4011	10.5025	10.5946	4.90688e-143	Inf	up	--	--	Molecular Function: phosphoprotein phosphatase activity (GO:0004721);; Cellular Component: mitochondrion (GO:0005739);; Molecular Function: cation binding (GO:0043169);; Biological Process: macromolecule metabolic process (GO:0043170);; Biological Process: cellular metabolic process (GO:0044237);; Biological Process: primary metabolic process (GO:0044238);;	--	--	[J]	Translation, ribosomal structure and biogenesis	Plant mobile domain	Protein argonaute 11 OS=Oryza sativa subsp. japonica OX=39947 GN=AGO11 PE=2 SV=2	--	--	calcineurin-like phosphoesterase-like [Oryza sativa Japonica Group]
HORVU5Hr1G117610	0.955032	1.18755	1.21573	0.236013	0.092537	0.200411	3.08126e-07	-2.12788	down	--	--	--	K19307|2.68932e-69|bdi:100822578|K19307 25S rRNA (uracil2634-N3)-methyltransferase [EC:2.1.1.313] | (RefSeq) uncharacterized LOC100822578	--	[S]	Function unknown	--	Heavy metal-associated isoprenylated plant protein 41 OS=Arabidopsis thaliana OX=3702 GN=HIPP41 PE=3 SV=1	S	Function unknown	PREDICTED: uncharacterized protein LOC100822578 [Brachypodium distachyon]
HORVU6Hr1G039610	3.82195	3.0156	1.29357	5.73357	5.37336	6.1015	0.000106106	1.16533	up	--	--	Cellular Component: integral component of membrane (GO:0016021);;	--	--	--	--	Tetraspanin family	Tetraspanin-2 OS=Arabidopsis thaliana OX=3702 GN=TET2 PE=2 SV=1	S	Function unknown	tetraspanin-2-like [Aegilops tauschii subsp. tauschii]
HORVU7Hr1G109420	3.00585	2.68478	2.51358	4.09703	6.67301	6.94212	0.000621167	1.14345	up	--	--	Molecular Function: actin binding (GO:0003779);; Cellular Component: cytoplasm (GO:0005737);; Cellular Component: Arp2/3 protein complex (GO:0005885);; Cellular Component: integral component of membrane (GO:0016021);; Biological Process: Arp2/3 complex-mediated actin nucleation (GO:0034314);;	K05756|1.70545e-35|mus:103980573|K05756 actin related protein 2/3 complex, subunit 3 | (RefSeq) actin-related protein 2/3 complex subunit 3	Endocytosis (ko04144)	[Z]	Cytoskeleton	--	Actin-related protein 2/3 complex subunit 3 OS=Arabidopsis thaliana OX=3702 GN=ARPC3 PE=1 SV=1	S	Function unknown	PREDICTED: actin-related protein 2/3 complex subunit 3 isoform X1 [Phoenix dactylifera]
Hordeum_vulgare_newGene_25170	0.06706	0	0.066076	0.512913	0.482634	0.719832	2.10641e-08	3.48006	up	--	--	Molecular Function: zinc ion transmembrane transporter activity (GO:0005385);; Cellular Component: integral component of membrane (GO:0016021);; Biological Process: zinc II ion transmembrane transport (GO:0071577);;	--	--	--	--	--	--	--	--	Zinc transporter 10 [Triticum urartu]
HORVU7Hr1G006700	10.4448	11.3449	9.71174	0	0.051136	0	3.94343e-72	-8.73993	down	--	--	Molecular Function: hydrolase activity (GO:0016787);;	--	--	[O]	Posttranslational modification, protein turnover, chaperones	Xylanase inhibitor N-terminal;; Eukaryotic aspartyl protease;; Xylanase inhibitor C-terminal	Aspartic proteinase Asp1 OS=Oryza sativa subsp. japonica OX=39947 GN=ASP1 PE=2 SV=1	O	Posttranslational modification, protein turnover, chaperones	aspartic proteinase Asp1-like [Aegilops tauschii subsp. tauschii]
HORVU1Hr1G009060	2.55738	2.79187	2.86441	7.59435	5.42694	7.73606	0.00284745	1.43361	up	--	--	--	--	--	--	--	Cysteine-rich antifungal protein 2, defensin-like	--	S	Function unknown	hypothetical protein OsJ_21226 [Oryza sativa Japonica Group]
HORVU1Hr1G017240	2.89047	2.83977	2.55957	1.10286	0.837264	1.0794	0.00176291	-1.31898	down	[T]	Signal transduction mechanisms	Molecular Function: protein serine/threonine kinase activity (GO:0004674);; Molecular Function: ATP binding (GO:0005524);; Cellular Component: nucleus (GO:0005634);; Cellular Component: cytoplasm (GO:0005737);; Biological Process: protein phosphorylation (GO:0006468);; Biological Process: intracellular signal transduction (GO:0035556);;	K07198|0|sita:101767148|K07198 5'-AMP-activated protein kinase, catalytic alpha subunit [EC:2.7.11.11] | (RefSeq) CBL-interacting protein kinase 17-like	Regulation of autophagy (ko04140)	[T]	Signal transduction mechanisms	Protein kinase domain;; Protein tyrosine kinase;; NAF domain;; Kinase-like	CBL-interacting protein kinase 17 OS=Oryza sativa subsp. japonica OX=39947 GN=CIPK17 PE=2 SV=1	T	Signal transduction mechanisms	CBL-interacting protein kinase 17-like [Aegilops tauschii subsp. tauschii]
Hordeum_vulgare_newGene_48517	9.05829	9.21317	9.51909	0	0	0	3.20341e-71	#NAME?	down	[V]	Defense mechanisms	Molecular Function: ATP binding (GO:0005524);; Cellular Component: integral component of membrane (GO:0016021);; Molecular Function: ATPase activity, coupled to transmembrane movement of substances (GO:0042626);; Biological Process: transmembrane transport (GO:0055085);;	K05658|0|bdi:100827120|K05658 ATP-binding cassette, subfamily B (MDR/TAP), member 1 [EC:3.6.3.44] | (RefSeq) ABC transporter B family member 19-like	ABC transporters (ko02010)	[Q]	Secondary metabolites biosynthesis, transport and catabolism	ABC transporter;; ABC transporter transmembrane region	ABC transporter B family member 19 OS=Arabidopsis thaliana OX=3702 GN=ABCB19 PE=1 SV=1	V	Defense mechanisms	predicted protein [Hordeum vulgare subsp. vulgare]
HORVU1Hr1G064970	1.38095	0.909724	0.965239	0.085679	0.48101	0.093609	1.91069e-06	-2.52722	down	--	--	Biological Process: amino acid transmembrane transport (GO:0003333);; Cellular Component: plasma membrane (GO:0005886);; Molecular Function: amino acid transmembrane transporter activity (GO:0015171);; Cellular Component: integral component of membrane (GO:0016021);;	--	--	[E]	Amino acid transport and metabolism	Transmembrane amino acid transporter protein	Amino acid permease 2 OS=Arabidopsis thaliana OX=3702 GN=AAP2 PE=1 SV=1	E	Amino acid transport and metabolism	predicted protein [Hordeum vulgare subsp. vulgare]
HORVU2Hr1G082530	0.757816	0.514029	0.549167	0.132856	0.079213	0.233753	0.000218393	-2.05578	down	--	--	Molecular Function: nucleic acid binding (GO:0003676);; Molecular Function: transporter activity (GO:0005215);; Cellular Component: intracellular (GO:0005622);; Biological Process: transport (GO:0006810);;	--	--	[I]	Lipid transport and metabolism	CRAL/TRIO domain;; CRAL/TRIO, N-terminal domain	Phosphatidylinositol/phosphatidylcholine transfer protein SFH3 OS=Arabidopsis thaliana OX=3702 GN=SFH3 PE=2 SV=1	S	Function unknown	predicted protein [Hordeum vulgare subsp. vulgare]
HORVU1Hr1G040130	0	0	0.036325	22.9372	21.6254	21.3162	2.62498e-130	10.4691	up	--	--	--	--	--	--	--	--	--	S	Function unknown	predicted protein [Hordeum vulgare subsp. vulgare]
HORVU6Hr1G010680	2.43066	2.12985	1.98509	0.016322	0.018303	0	6.43744e-25	-6.55249	down	--	--	Molecular Function: calcium-dependent phospholipid binding (GO:0005544);; Biological Process: negative regulation of cell death (GO:0060548);;	--	--	[T]	Signal transduction mechanisms	C2 domain	Protein BONZAI 3 OS=Arabidopsis thaliana OX=3702 GN=BON3 PE=1 SV=1	S	Function unknown	predicted protein [Hordeum vulgare subsp. vulgare]
HORVU7Hr1G084490	1.01258	1.0645	0.977308	0	0.032707	0	3.61795e-21	-6.13743	down	[O]	Posttranslational modification, protein turnover, chaperones	Molecular Function: serine-type peptidase activity (GO:0008236);;	--	--	--	--	Subtilase family;; Peptidase inhibitor I9	Subtilisin-like protease SBT1.6 OS=Arabidopsis thaliana OX=3702 GN=SBT1.6 PE=2 SV=1	O	Posttranslational modification, protein turnover, chaperones	PREDICTED: LOW QUALITY PROTEIN: subtilisin-like protease SBT1.7 [Brachypodium distachyon]
Hordeum_vulgare_newGene_29011	0.293313	0.191721	0.153671	0.831621	0.653962	0.807301	8.93263e-05	1.7425	up	--	--	--	--	--	--	--	Putative gypsy type transposon	--	S	Function unknown	predicted protein [Hordeum vulgare subsp. vulgare]
HORVU5Hr1G058670	2.60242	2.45589	3.25134	5.74685	5.35466	5.41402	2.38034e-05	1.19909	up	--	--	Cellular Component: nucleus (GO:0005634);; Cellular Component: cytosol (GO:0005829);; Cellular Component: phragmoplast (GO:0009524);; Cellular Component: plastid (GO:0009536);; Biological Process: embryo development ending in seed dormancy (GO:0009793);; Cellular Component: membrane (GO:0016020);; Biological Process: cell division (GO:0051301);;	K17262|8.88566e-20|bdi:100839656|K17262 tubulin-folding cofactor B | (RefSeq) tubulin-folding cofactor B	--	[O]	Posttranslational modification, protein turnover, chaperones	--	Tubulin-folding cofactor B OS=Arabidopsis thaliana OX=3702 GN=TFCB PE=1 SV=1	O	Posttranslational modification, protein turnover, chaperones	PREDICTED: tubulin-folding cofactor B [Brachypodium distachyon]
HORVU2Hr1G060620	4.35633	3.58138	5.14907	0	0	0	7.3319e-27	#NAME?	down	--	--	Molecular Function: RNA binding (GO:0003723);; Molecular Function: ATP-dependent RNA helicase activity (GO:0004004);; Molecular Function: ATP binding (GO:0005524);; Cellular Component: plastid (GO:0009536);; Biological Process: RNA secondary structure unwinding (GO:0010501);;	--	--	--	--	--	DEAD-box ATP-dependent RNA helicase 53 OS=Oryza sativa subsp. japonica OX=39947 GN=Os07g0143700 PE=2 SV=2	L	Replication, recombination and repair	predicted protein [Hordeum vulgare subsp. vulgare]
Hordeum_vulgare_newGene_30638	2.49368	3.11876	2.73419	6.17764	4.95406	6.14449	2.90237e-05	1.15769	up	[O]	Posttranslational modification, protein turnover, chaperones	Molecular Function: ATP-dependent peptidase activity (GO:0004176);; Molecular Function: metalloendopeptidase activity (GO:0004222);; Molecular Function: ATP binding (GO:0005524);; Cellular Component: mitochondrial inner membrane (GO:0005743);; Biological Process: protein complex assembly (GO:0006461);; Biological Process: mitochondrial fusion (GO:0008053);; Molecular Function: zinc ion binding (G…	K08956|0|sita:101763406|K08956 AFG3 family protein [EC:3.4.24.-] | (RefSeq) ATP-dependent zinc metalloprotease FTSH 3, mitochondrial-like	--	[O]	Posttranslational modification, protein turnover, chaperones	Peptidase family M41;; ATPase family associated with various cellular activities (AAA);; FtsH Extracellular	ATP-dependent zinc metalloprotease FTSH 3, mitochondrial OS=Oryza sativa subsp. japonica OX=39947 GN=FTSH3 PE=2 SV=1	O	Posttranslational modification, protein turnover, chaperones	ATP-dependent zinc metalloprotease FTSH 3, mitochondrial-like [Aegilops tauschii subsp. tauschii]
HORVU6Hr1G014670	0.538487	0.627685	0.712913	0.152984	0.11639	0.240835	9.77898e-06	-2.4686	down	--	--	Cellular Component: nucleus (GO:0005634);; Biological Process: regulation of transcription, DNA-templated (GO:0006355);; Biological Process: negative regulation of cell proliferation (GO:0008285);; Cellular Component: plastid (GO:0009536);; Biological Process: photomorphogenesis (GO:0009640);; Biological Process: floral organ abscission (GO:0010227);; Biological Process: vegetative to reproductiv…	--	--	[K]	Transcription	Homeobox KN domain;; Homeobox domain	Homeobox protein ATH1 OS=Arabidopsis thaliana OX=3702 GN=ATH1 PE=1 SV=1	K	Transcription	predicted protein, partial [Hordeum vulgare subsp. vulgare]
HORVU3Hr1G076550	1.03488	1.15654	1.41409	0	0.045449	0	3.04542e-14	-6.14438	down	--	--	Cellular Component: mitochondrion (GO:0005739);;	--	--	--	--	--	--	S	Function unknown	predicted protein [Hordeum vulgare subsp. vulgare]
HORVU1Hr1G065290	0.842871	0.8162	0.36505	0.212592	0.154701	0.41582	1.22353e-05	-2.06496	down	[G]	Carbohydrate transport and metabolism	Molecular Function: beta-galactosidase activity (GO:0004565);; Cellular Component: cell wall (GO:0005618);; Cellular Component: vacuole (GO:0005773);; Biological Process: carbohydrate metabolic process (GO:0005975);; Molecular Function: carbohydrate binding (GO:0030246);;	--	--	[G]	Carbohydrate transport and metabolism	Glycosyl hydrolases family 35	Beta-galactosidase 7 OS=Oryza sativa subsp. japonica OX=39947 GN=Os05g0428100 PE=3 SV=1	G	Carbohydrate transport and metabolism	hypothetical protein SETIT_021244mg [Setaria italica]
HORVU1Hr1G084390	1.57033	1.83622	2.49234	0.877354	0.78951	0.594686	0.00495225	-1.25019	down	--	--	Molecular Function: hydrolase activity, acting on ester bonds (GO:0016788);;	K21026|2.02833e-138|obr:102709284|K21026 acetylajmaline esterase [EC:3.1.1.80] | (RefSeq) GDSL esterase/lipase At5g45910-like	--	--	--	GDSL-like Lipase/Acylhydrolase	GDSL esterase/lipase At5g45910 OS=Arabidopsis thaliana OX=3702 GN=At5g45910 PE=2 SV=1	S	Function unknown	predicted protein [Hordeum vulgare subsp. vulgare]
HORVU7Hr1G069030	0.980243	1.12343	1.72316	0.222882	0.323038	0.331029	2.40286e-05	-2.54823	down	[G]	Carbohydrate transport and metabolism	Molecular Function: sugar:proton symporter activity (GO:0005351);; Molecular Function: glucose transmembrane transporter activity (GO:0005355);; Cellular Component: integral component of plasma membrane (GO:0005887);; Biological Process: proton transport (GO:0015992);; Biological Process: glucose import (GO:0046323);; Biological Process: glucose transmembrane transport (GO:1904659);;	--	--	[R]	General function prediction only	Sugar (and other) transporter;; Major Facilitator Superfamily	Sugar transport protein MST5 OS=Oryza sativa subsp. japonica OX=39947 GN=MST5 PE=2 SV=1	G	Carbohydrate transport and metabolism	predicted protein [Hordeum vulgare subsp. vulgare]
Hordeum_vulgare_newGene_86908	0	0	0	2.75467	2.37862	1.70218	1.15069e-41	Inf	up	--	--	--	--	--	--	--	--	--	--	--	uncharacterized protein KIAA1522-like [Aegilops tauschii subsp. tauschii]
HORVU1Hr1G076690	3.52711	2.16479	2.65707	1.62233	1.55396	1.12377	0.00980985	-1.0255	down	--	--	Molecular Function: DNA binding (GO:0003677);; Cellular Component: nucleus (GO:0005634);; Biological Process: regulation of transcription, DNA-templated (GO:0006355);; Biological Process: auxin-activated signaling pathway (GO:0009734);;	--	--	--	--	Auxin response factor	Auxin response factor 14 OS=Oryza sativa subsp. japonica OX=39947 GN=ARF14 PE=2 SV=2	K	Transcription	predicted protein [Hordeum vulgare subsp. vulgare]
HORVU2Hr1G109590	2.73543	2.62317	2.99591	5.06927	6.12517	6.4641	0.000184834	1.18475	up	--	--	Molecular Function: agmatine N4-coumaroyltransferase activity (GO:0047634);;	--	--	--	--	Transferase family	Agmatine coumaroyltransferase-1 OS=Hordeum vulgare OX=4513 GN=ACT-1 PE=1 SV=1	S	Function unknown	predicted protein [Hordeum vulgare subsp. vulgare]
HORVU3Hr1G007500	3.14151	2.47436	2.82625	5.98568	7.73419	7.00543	0.000143429	1.40948	up	[O]	Posttranslational modification, protein turnover, chaperones	--	K13993|2.3544e-65|sita:101776503|K13993 HSP20 family protein | (RefSeq) 16.9 kDa class I heat shock protein 3	Protein processing in endoplasmic reticulum (ko04141)	[O]	Posttranslational modification, protein turnover, chaperones	Hsp20/alpha crystallin family	16.9 kDa class I heat shock protein 2 OS=Triticum aestivum OX=4565 GN=hsp16.9B PE=1 SV=1	O	Posttranslational modification, protein turnover, chaperones	18 Kd heat shock protein [Hordeum vulgare subsp. vulgare]
HORVU7Hr1G099860	2.94408	3.36279	2.90878	0.463545	0.465545	0.730367	1.85908e-06	-2.30271	down	--	--	Biological Process: ubiquitin-dependent protein catabolic process (GO:0006511);;	K03094|2.34554e-30|bdi:100826905|K03094 S-phase kinase-associated protein 1 | (RefSeq) SKP1-like protein 1A	Ubiquitin mediated proteolysis (ko04120);; Protein processing in endoplasmic reticulum (ko04141)	[O]	Posttranslational modification, protein turnover, chaperones	Skp1 family, dimerisation domain	SKP1-like protein 1 OS=Oryza sativa subsp. japonica OX=39947 GN=SKP1 PE=1 SV=1	O	Posttranslational modification, protein turnover, chaperones	SKP1-like protein 1A [Aegilops tauschii subsp. tauschii]
HORVU2Hr1G126930	1.49666	1.68079	1.36978	0	0	0	2.64259e-29	#NAME?	down	--	--	--	--	--	--	--	--	--	--	--	predicted protein, partial [Hordeum vulgare subsp. vulgare]
Hordeum_vulgare_newGene_48082	2.7367	3.00083	2.35627	0.018474	0	0.016567	1.8473e-36	-7.34067	down	[G]	Carbohydrate transport and metabolism	Molecular Function: beta-glucosidase activity (GO:0008422);; Biological Process: glucan catabolic process (GO:0009251);;	K05349|0|bdi:100825601|K05349 beta-glucosidase [EC:3.2.1.21] | (RefSeq) beta-glucosidase BoGH3B-like	Cyanoamino acid metabolism (ko00460);; Starch and sucrose metabolism (ko00500);; Phenylpropanoid biosynthesis (ko00940)	--	--	Glycosyl hydrolase family 3 C-terminal domain;; Glycosyl hydrolase family 3 N terminal domain;; Glycosyl hydrolase family 3 N terminal domain	Beta-D-xylosidase 3 OS=Arabidopsis thaliana OX=3702 GN=BXL3 PE=1 SV=1	G	Carbohydrate transport and metabolism	uncharacterized protein LOC109740315 [Aegilops tauschii subsp. tauschii]
Hordeum_vulgare_newGene_38502	0	0	0	2.15027	2.9786	1.53246	2.31141e-18	Inf	up	--	--	--	--	--	--	--	--	--	--	--	predicted protein [Hordeum vulgare subsp. vulgare]
HORVU0Hr1G025800	0.049242	1.34359	1.28119	72.2674	74.4345	62.926	2.78265e-108	6.39004	up	[G]	Carbohydrate transport and metabolism	Molecular Function: nucleotide binding (GO:0000166);; Biological Process: flavonoid biosynthetic process (GO:0009813);; Cellular Component: intracellular membrane-bounded organelle (GO:0043231);; Biological Process: flavonoid glucuronidation (GO:0052696);; Molecular Function: quercetin 3-O-glucosyltransferase activity (GO:0080043);; Molecular Function: quercetin 7-O-glucosyltransferase activity (…	--	--	[GC]	Carbohydrate transport and metabolism;; Energy production and conversion	UDP-glucoronosyl and UDP-glucosyl transferase	UDP-glucose:2-hydroxyflavanone C-glucosyltransferase OS=Oryza sativa subsp. indica OX=39946 GN=CGT PE=1 SV=1	S	Function unknown	UDP-glucose:2-hydroxyflavanone C-glucosyltransferase-like [Aegilops tauschii subsp. tauschii]
HORVU1Hr1G085570	2.73166	2.85414	2.89227	1.78641	1.44039	0.602164	0.000493994	-1.13641	down	--	--	Cellular Component: endoplasmic reticulum (GO:0005783);; Cellular Component: Golgi apparatus (GO:0005794);; Biological Process: cellular response to phosphate starvation (GO:0016036);; Biological Process: protein ubiquitination (GO:0016567);; Molecular Function: ubiquitin protein ligase binding (GO:0031625);; Biological Process: cellular protein catabolic process (GO:0044257);; Biological Process…	K10581|0|bdi:100829591|K10581 ubiquitin-conjugating enzyme E2 O [EC:2.3.2.24] | (RefSeq) probable ubiquitin-conjugating enzyme E2 23	Ubiquitin mediated proteolysis (ko04120)	[O]	Posttranslational modification, protein turnover, chaperones	Ubiquitin-conjugating enzyme	Probable ubiquitin-conjugating enzyme E2 24 OS=Arabidopsis thaliana OX=3702 GN=UBC24 PE=1 SV=1	O	Posttranslational modification, protein turnover, chaperones	predicted protein, partial [Hordeum vulgare subsp. vulgare]
HORVU5Hr1G020920	0.165262	0.134117	0.017881	6.79775	6.05877	14.0544	5.67528e-05	5.96142	up	[C]	Energy production and conversion	Cellular Component: mitochondrion (GO:0005739);; Molecular Function: oxidoreductase activity (GO:0016491);; Biological Process: oxidation-reduction process (GO:0055114);;	K17871|2.04266e-82|bdi:100823664|K17871 NADH:ubiquinone reductase (non-electrogenic) [EC:1.6.5.9] | (RefSeq) internal alternative NAD(P)H-ubiquinone oxidoreductase A1, mitochondrial-like	--	[C]	Energy production and conversion	--	Internal alternative NAD(P)H-ubiquinone oxidoreductase A1, mitochondrial OS=Arabidopsis thaliana OX=3702 GN=NDA1 PE=2 SV=1	C	Energy production and conversion	predicted protein [Hordeum vulgare subsp. vulgare]
HORVU1Hr1G044560	3.51668	2.51386	2.57802	5.10773	5.71737	5.86381	0.00165546	1.05852	up	--	--	Molecular Function: DNA binding (GO:0003677);; Biological Process: regulation of transcription, DNA-templated (GO:0006355);;	--	--	--	--	Dof domain, zinc finger	Dof zinc finger protein PBF OS=Zea mays OX=4577 GN=PBF PE=1 SV=1	S	Function unknown	dof zinc finger protein 13 [Hordeum vulgare subsp. vulgare]
Hordeum_vulgare_newGene_93335	0	0	0	1.18478	1.12955	1.2703	1.43486e-24	Inf	up	--	--	Biological Process: ubiquitin-dependent protein catabolic process (GO:0006511);; Biological Process: protein deubiquitination (GO:0016579);; Molecular Function: thiol-dependent ubiquitinyl hydrolase activity (GO:0036459);;	--	--	--	--	--	--	--	--	hypothetical protein [Hordeum vulgare subsp. vulgare]
HORVU1Hr1G070460	3.04188	2.41335	3.19204	15.0311	14.0108	14.4708	1.73763e-19	2.42942	up	--	--	Molecular Function: zinc ion transmembrane transporter activity (GO:0005385);; Cellular Component: integral component of membrane (GO:0016021);; Biological Process: zinc II ion transmembrane transport (GO:0071577);;	K14709|4.98312e-89|pda:103714362|K14709 solute carrier family 39 (zinc transporter), member 1/2/3 | (RefSeq) zinc transporter 5-like	--	[P]	Inorganic ion transport and metabolism	ZIP Zinc transporter	Zinc transporter 9 OS=Oryza sativa subsp. japonica OX=39947 GN=ZIP9 PE=3 SV=3	P	Inorganic ion transport and metabolism	predicted protein [Hordeum vulgare subsp. vulgare]
Hordeum_vulgare_newGene_3374	5.85775	5.45213	6.14123	0	0	0	3.775e-42	#NAME?	down	--	--	Biological Process: transport (GO:0006810);; Cellular Component: endomembrane system (GO:0012505);; Cellular Component: clathrin coat (GO:0030118);; Cellular Component: whole membrane (GO:0098805);;	--	--	--	--	--	--	--	--	clathrin light chain protein [Triticum aestivum]
HORVU2Hr1G103820	0.955159	1.18507	0.98833	0.149825	0.114636	0.083265	2.79635e-09	-2.99116	down	--	--	--	--	--	--	--	F-box domain;; F-box associated domain	Putative F-box protein At1g33530 OS=Arabidopsis thaliana OX=3702 GN=At1g33530 PE=4 SV=1	S	Function unknown	F-box protein At3g07870-like isoform X1 [Aegilops tauschii subsp. tauschii]
HORVU4Hr1G056240	2.47765	3.10775	3.08013	6.46796	7.06056	7.27116	4.86813e-07	1.43866	up	[E]	Amino acid transport and metabolism	Molecular Function: asparagine synthase (glutamine-hydrolyzing) activity (GO:0004066);; Molecular Function: ATP binding (GO:0005524);; Cellular Component: cytosol (GO:0005829);; Biological Process: glutamine metabolic process (GO:0006541);; Biological Process: response to absence of light (GO:0009646);; Molecular Function: protein homodimerization activity (GO:0042803);; Biological Process: L-asp…	K01953|0|bdi:100830770|K01953 asparagine synthase (glutamine-hydrolysing) [EC:6.3.5.4] | (RefSeq) asparagine synthetase [glutamine-hydrolyzing] 1	Alanine, aspartate and glutamate metabolism (ko00250)	[E]	Amino acid transport and metabolism	Asparagine synthase	Asparagine synthetase [glutamine-hydrolyzing] 1 OS=Oryza sativa subsp. japonica OX=39947 GN=Os03g0291500 PE=2 SV=1	E	Amino acid transport and metabolism	predicted protein [Hordeum vulgare subsp. vulgare]
HORVU6Hr1G041090	2.20018	2.03917	2.11277	0	0.010739	0	5.11278e-48	-8.53574	down	--	--	--	--	--	--	--	--	--	--	--	predicted protein [Hordeum vulgare subsp. vulgare]
HORVU2Hr1G033320	0.448044	0.652445	0.550012	11.5227	12.9158	10.5364	1.79097e-59	4.16255	up	[E]	Amino acid transport and metabolism	Molecular Function: L-aspartate:2-oxoglutarate aminotransferase activity (GO:0004069);; Molecular Function: copper ion binding (GO:0005507);; Cellular Component: mitochondrion (GO:0005739);; Biological Process: cellular amino acid metabolic process (GO:0006520);; Biological Process: biosynthetic process (GO:0009058);; Molecular Function: pyridoxal phosphate binding (GO:0030170);; Molecular Functi…	K14455|9.76957e-23|zma:100274119|K14455 aspartate aminotransferase, mitochondrial [EC:2.6.1.1] | (RefSeq) GRMZM2G146677; aspartate aminotransferase	Arginine biosynthesis (ko00220);; Alanine, aspartate and glutamate metabolism (ko00250);; Cysteine and methionine metabolism (ko00270);; Arginine and proline metabolism (ko00330);; Tyrosine metabolism (ko00350);; Phenylalanine metabolism (ko00360);; Phenylalanine, tyrosine and tryptophan biosynthesis (ko00400);; Carbon fixation in photosynthetic organisms (ko00710);; Isoquinoline alkaloid biosynt…	[E]	Amino acid transport and metabolism	Aminotransferase class I and II	Aspartate aminotransferase, mitochondrial OS=Arabidopsis thaliana OX=3702 GN=ASP1 PE=1 SV=1	E	Amino acid transport and metabolism	glutamate-oxaloacetic transaminase3 [Zea mays]
HORVU6Hr1G003560	3.45814	4.03647	3.60649	0.760917	0.583328	0.894269	2.89804e-08	-2.1915	down	--	--	Molecular Function: double-stranded DNA binding (GO:0003690);; Cellular Component: mitochondrion (GO:0005739);; Biological Process: regulation of transcription, DNA-templated (GO:0006355);;	K15032|3.67315e-147|bdi:100821443|K15032 mTERF domain-containing protein, mitochondrial | (RefSeq) uncharacterized LOC100821443	--	[KR]	Transcription;; General function prediction only	mTERF	Transcription termination factor MTERF8, chloroplastic OS=Arabidopsis thaliana OX=3702 GN=MTERF8 PE=1 SV=1	S	Function unknown	predicted protein [Hordeum vulgare subsp. vulgare]
HORVU7Hr1G048020	3.1683	3.35851	2.17785	12.3743	12.2123	12.252	2.32103e-14	2.0969	up	--	--	Cellular Component: cytoplasm (GO:0005737);; Biological Process: meiotic cell cycle (GO:0051321);;	--	--	--	--	--	Protein POOR HOMOLOGOUS SYNAPSIS 1 OS=Zea mays OX=4577 GN=PHS1 PE=1 SV=1	--	--	poor homologous synapsis 1 protein [Triticum aestivum]
HORVU7Hr1G046930	3.65641	2.57235	2.48026	7.19703	6.12755	6.73163	6.04158e-05	1.30685	up	--	--	--	--	--	--	--	Domain of unknown function (DUF296)	AT-hook motif nuclear-localized protein 29 OS=Arabidopsis thaliana OX=3702 GN=AHL29 PE=1 SV=1	S	Function unknown	AT-hook motif nuclear-localized protein 18-like [Aegilops tauschii subsp. tauschii]
Hordeum_vulgare_newGene_86660	0	0	0	1.22688	0.925851	1.26661	3.20202e-33	Inf	up	--	--	--	--	--	--	--	Transposase-associated domain	--	S	Function unknown	PREDICTED: uncharacterized protein LOC102716551 isoform X2 [Oryza brachyantha]
Hordeum_vulgare_newGene_48065	0	0	0	1.20016	1.34099	1.60591	6.94467e-17	Inf	up	--	--	Molecular Function: oxidoreductase activity (GO:0016491);;	--	--	--	--	--	--	--	--	uncharacterized protein LOC109762401 [Aegilops tauschii subsp. tauschii]
HORVU2Hr1G021320	2.87961	2.37926	3.53188	8.48785	9.79305	10.1952	2.40347e-10	1.79461	up	NAD(P)-dependent dehydrogenase	Cell motility;; RNA processing and modification;; Cell cycle control, cell division, chromosome partitioning;; Inorganic ion transport and metabolism	Cellular Component: mitochondrion (GO:0005739);;	--	--	[R]	General function prediction only	Enoyl-(Acyl carrier protein) reductase;; short chain dehydrogenase	Tropinone reductase-like 1 OS=Erythroxylum coca OX=289672 PE=2 SV=1	S	Function unknown	predicted protein [Hordeum vulgare subsp. vulgare]
HORVU1Hr1G067590	5.62821	5.95864	5.57271	0.173906	0.176462	0.1701	2.33592e-23	-4.49415	down	--	--	Cellular Component: plastid (GO:0009536);;	--	--	[R]	General function prediction only	--	--	S	Function unknown	predicted protein [Hordeum vulgare subsp. vulgare]
Hordeum_vulgare_newGene_81025	17.6659	18.8757	17.0332	0.557552	0.662742	0.91601	6.98419e-56	-4.5217	down	--	--	--	--	--	--	--	--	--	S	Function unknown	hypothetical protein TRIUR3_22078 [Triticum urartu]
Hordeum_vulgare_newGene_19237	1.35621	0.631201	0.950427	2.10158	2.97805	2.55214	0.00555326	1.20881	up	--	--	--	--	--	--	--	--	--	--	--	predicted protein [Hordeum vulgare subsp. vulgare]
HORVU1Hr1G008510	0.363296	0.100559	0.431235	2.32994	1.4404	1.89661	5.46346e-10	2.74284	up	--	--	--	--	--	--	--	ENT domain	--	S	Function unknown	uncharacterized protein LOC109741531 [Aegilops tauschii subsp. tauschii]
HORVU5Hr1G117040	7.91383	8.38434	5.19672	0	0	0	3.61647e-54	#NAME?	down	--	--	Molecular Function: ADP binding (GO:0043531);;	--	--	[T]	Signal transduction mechanisms	NB-ARC domain;; Leucine rich repeat;; Leucine Rich repeats (2 copies)	Putative disease resistance protein RGA1 OS=Solanum bulbocastanum OX=147425 GN=RGA1 PE=2 SV=2	S	Function unknown	predicted protein, partial [Hordeum vulgare subsp. vulgare]
Hordeum_vulgare_newGene_81979	0.058521	0.059782	0.17659	0.503713	0.457255	0.686946	9.03226e-06	2.53184	up	--	--	--	--	--	--	--	Protein of unknown function (DUF1618)	--	--	--	uncharacterized protein LOC109746040 [Aegilops tauschii subsp. tauschii]
HORVU7Hr1G120020	2.93711	2.93473	2.92647	5.9621	6.88768	5.43221	6.53553e-06	1.15953	up	--	--	Biological Process: MAPK cascade (GO:0000165);; Molecular Function: MAP kinase activity (GO:0004707);; Molecular Function: ATP binding (GO:0005524);; Cellular Component: intracellular (GO:0005622);; Molecular Function: identical protein binding (GO:0042802);; Molecular Function: ADP binding (GO:0043531);;	--	--	[T]	Signal transduction mechanisms	Cleavage site for pathogenic type III effector avirulence factor Avr	Disease resistance RPP13-like protein 4 OS=Arabidopsis thaliana OX=3702 GN=RPP13L4 PE=1 SV=2	S	Function unknown	putative disease resistance RPP13-like protein 3 isoform X1 [Aegilops tauschii subsp. tauschii]
HORVU0Hr1G018980	2.13028	2.09312	1.75196	0.476481	0.404782	0.443971	0.00114508	-1.7375	down	--	--	--	--	--	--	--	--	--	--	--	predicted protein, partial [Hordeum vulgare subsp. vulgare]
Hordeum_vulgare_newGene_234	0	0	0	1.7263	1.18799	0.900318	3.15164e-15	Inf	up	--	--	Molecular Function: oxidoreductase activity, acting on the CH-CH group of donors (GO:0016627);; Biological Process: single-organism metabolic process (GO:0044710);;	K00232|1.32722e-11|bdi:100824216|K00232 acyl-CoA oxidase [EC:1.3.3.6] | (RefSeq) peroxisomal acyl-coenzyme A oxidase 1-like	Fatty acid degradation (ko00071);; alpha-Linolenic acid metabolism (ko00592);; Biosynthesis of unsaturated fatty acids (ko01040);; Fatty acid metabolism (ko01212);; Peroxisome (ko04146)	[I]	Lipid transport and metabolism	--	--	I	Lipid transport and metabolism	peroxisomal acyl-coenzyme A oxidase 1-like [Aegilops tauschii subsp. tauschii]
HORVU3Hr1G079940	0.658973	0.502437	0.523822	2.99328	1.86263	1.79964	3.18038e-05	2.02857	up	--	--	Cellular Component: chromosome, centromeric region (GO:0000775);; Biological Process: mitotic cell cycle (GO:0007067);; Cellular Component: membrane (GO:0016020);;	K11548|6.17379e-111|bdi:100833258|K11548 kinetochore protein Nuf2 | (RefSeq) probable kinetochore protein NUF2	--	[D]	Cell cycle control, cell division, chromosome partitioning	Nuf2 family	--	S	Function unknown	putative kinetochore protein NUF2 [Triticum urartu]
HORVU6Hr1G059610	4.92819	4.59926	4.76999	0	0	0	6.66716e-54	#NAME?	down	--	--	--	--	--	--	--	--	--	--	--	predicted protein [Hordeum vulgare subsp. vulgare]
Hordeum_vulgare_newGene_30978	0	0	0	1.40806	0.883634	0.784978	3.01916e-17	Inf	up	--	--	--	--	--	--	--	--	--	S	Function unknown	uncharacterized protein LOC109739123 [Aegilops tauschii subsp. tauschii]
HORVU5Hr1G123200	3.04706	2.65926	3.09862	5.57775	5.85688	6.12102	0.00014832	1.09995	up	--	--	Cellular Component: integral component of membrane (GO:0016021);;	--	--	--	--	--	--	S	Function unknown	mucin-1-like [Aegilops tauschii subsp. tauschii]
Hordeum_vulgare_newGene_84256	0.905941	1.13587	0.744036	0.219316	0.116845	0.12625	9.35324e-12	-2.7313	down	--	--	--	--	--	[R]	General function prediction only	Reverse transcriptase (RNA-dependent DNA polymerase);; zinc-binding in reverse transcriptase	Putative ribonuclease H protein At1g65750 OS=Arabidopsis thaliana OX=3702 GN=At1g65750 PE=3 SV=1	S	Function unknown	uncharacterized protein LOC109754490 [Aegilops tauschii subsp. tauschii]
HORVU7Hr1G022250	2.86943	3.18335	2.78166	8.98117	7.53255	8.91779	5.60184e-08	1.58212	up	--	--	Molecular Function: nucleotide binding (GO:0000166);; Molecular Function: hydrolase activity (GO:0016787);;	--	--	[F]	Nucleotide transport and metabolism	GDA1/CD39 (nucleoside phosphatase) family	Probable apyrase 3 OS=Oryza sativa subsp. japonica OX=39947 GN=APY3 PE=2 SV=2	GO	Carbohydrate transport and metabolism;; Posttranslational modification, protein turnover, chaperones	predicted protein [Hordeum vulgare subsp. vulgare]
HORVU6Hr1G068610	0.458838	0.654767	0.735133	0.118279	0.046737	0.023521	5.81802e-07	-2.97923	down	[G]	Carbohydrate transport and metabolism	Biological Process: flavonoid biosynthetic process (GO:0009813);; Cellular Component: intracellular membrane-bounded organelle (GO:0043231);; Biological Process: flavonoid glucuronidation (GO:0052696);; Molecular Function: quercetin 3-O-glucosyltransferase activity (GO:0080043);; Molecular Function: quercetin 7-O-glucosyltransferase activity (GO:0080044);;	--	--	[GC]	Carbohydrate transport and metabolism;; Energy production and conversion	UDP-glucoronosyl and UDP-glucosyl transferase	7-deoxyloganetic acid glucosyltransferase OS=Catharanthus roseus OX=4058 GN=UGT709C2 PE=1 SV=1	S	Function unknown	7-deoxyloganetic acid glucosyltransferase-like [Aegilops tauschii subsp. tauschii]
Hordeum_vulgare_newGene_86951	3.07268	2.13346	2.38805	0.007116	0.003857	0	8.38066e-29	-7.96743	down	--	--	Biological Process: proteolysis (GO:0006508);; Molecular Function: peptidase activity (GO:0008233);; Cellular Component: chloroplast (GO:0009507);; Biological Process: photosynthetic acclimation (GO:0009643);; Cellular Component: integral component of membrane (GO:0016021);;	K07052|1.83846e-52|bdi:100833844|K07052 uncharacterized protein | (RefSeq) uncharacterized LOC100833844	--	--	--	--	--	S	Function unknown	uncharacterized protein LOC109740427 [Aegilops tauschii subsp. tauschii]
Hordeum_vulgare_newGene_82901	1.02222	1.02245	0.731519	0.276278	0.244661	0.435676	0.00538064	-1.41849	down	--	--	Molecular Function: nucleic acid binding (GO:0003676);; Cellular Component: mitochondrion (GO:0005739);; Molecular Function: zinc ion binding (GO:0008270);; Biological Process: DNA integration (GO:0015074);;	--	--	[T]	Signal transduction mechanisms	gag-polypeptide of LTR copia-type	Oligopeptide transporter 3 OS=Arabidopsis thaliana OX=3702 GN=OPT3 PE=2 SV=3	L	Replication, recombination and repair	OSIGBa0092E09.8 [Oryza sativa]
HORVU1Hr1G088920	5.98709	4.0617	4.89423	0.271892	0.387313	0.798841	3.11248e-14	-3.13607	down	--	--	Cellular Component: photosystem I (GO:0009522);; Cellular Component: chloroplast thylakoid membrane (GO:0009535);; Biological Process: photosynthesis, light harvesting (GO:0009765);; Cellular Component: integral component of membrane (GO:0016021);; Molecular Function: chlorophyll binding (GO:0016168);; Biological Process: protein-chromophore linkage (GO:0018298);; Molecular Function: metal ion bi…	K08912|5.49841e-179|bdi:100841670|K08912 light-harvesting complex II chlorophyll a/b binding protein 1 | (RefSeq) chlorophyll a-b binding protein of LHCII type 1-like	Photosynthesis - antenna proteins (ko00196)	--	--	Chlorophyll A-B binding protein	Chlorophyll a-b binding protein, chloroplastic OS=Triticum aestivum OX=4565 GN=WHAB1.6 PE=3 SV=1	J	Translation, ribosomal structure and biogenesis	predicted protein [Hordeum vulgare subsp. vulgare]
HORVU5Hr1G019750	6.7324	6.46992	7.29851	0.086507	1.70405	0.03379	8.25186e-14	-3.3412	down	--	--	Molecular Function: enzyme inhibitor activity (GO:0004857);; Biological Process: negative regulation of catalytic activity (GO:0043086);;	--	--	--	--	Plant invertase/pectin methylesterase inhibitor	Pectinesterase inhibitor 12 OS=Arabidopsis thaliana OX=3702 GN=PMEI12 PE=2 SV=1	S	Function unknown	predicted protein [Hordeum vulgare subsp. vulgare]
HORVU5Hr1G001180	0.56786	0.295399	0.207678	1.92181	2.21217	1.54455	8.87588e-06	2.39776	up	--	--	Molecular Function: iron ion binding (GO:0005506);; Cellular Component: mitochondrion (GO:0005739);; Cellular Component: chloroplast (GO:0009507);; Biological Process: response to jasmonic acid (GO:0009753);; Molecular Function: linoleate 13S-lipoxygenase activity (GO:0016165);; Biological Process: electron transport chain (GO:0022900);; Biological Process: oxylipin biosynthetic process (GO:00314…	K00454|0|sita:101772546|K00454 lipoxygenase [EC:1.13.11.12] | (RefSeq) lipoxygenase 2.1, chloroplastic-like	Linoleic acid metabolism (ko00591);; alpha-Linolenic acid metabolism (ko00592)	--	--	Lipoxygenase;; PLAT/LH2 domain	Lipoxygenase 2.1, chloroplastic OS=Hordeum vulgare OX=4513 GN=LOX2.1 PE=1 SV=1	S	Function unknown	RecName: Full=Lipoxygenase 2.1, chloroplastic; AltName: Full=LOX-100; AltName: Full=LOX2:Hv:1; Flags: Precursor
HORVU5Hr1G116890	0.374473	0.484253	0.24311	1.52075	1.04682	1.38829	9.74581e-05	1.98701	up	--	--	--	--	--	--	--	WRC	--	S	Function unknown	uncharacterized protein LOC109744800 [Aegilops tauschii subsp. tauschii]
HORVU4Hr1G033790	0	0	0	2.31027	1.47587	2.34508	5.25065e-38	Inf	up	[C]	Energy production and conversion	Molecular Function: electron carrier activity (GO:0009055);; Molecular Function: ferredoxin:thioredoxin reductase activity (GO:0030385);; Cellular Component: chloroplast part (GO:0044434);; Molecular Function: metal ion binding (GO:0046872);; Molecular Function: 4 iron, 4 sulfur cluster binding (GO:0051539);; Biological Process: oxidation-reduction process (GO:0055114);;	K17892|9.37179e-33|bdi:100829821|K17892 ferredoxin-thioredoxin reductase catalytic chain [EC:1.8.7.2] | (RefSeq) ferredoxin-thioredoxin reductase catalytic chain, chloroplastic	--	--	--	Ferredoxin thioredoxin reductase catalytic beta chain	Ferredoxin-thioredoxin reductase catalytic chain, chloroplastic OS=Oryza sativa subsp. japonica OX=39947 GN=Os09g0249900 PE=2 SV=1	--	--	ferredoxin-thioredoxin reductase catalytic chain, chloroplastic [Aegilops tauschii subsp. tauschii]
Hordeum_vulgare_newGene_47557	10.0885	8.73391	9.81831	0	0	0	2.64874e-46	#NAME?	down	--	--	--	--	--	--	--	--	--	--	--	predicted protein [Hordeum vulgare subsp. vulgare]
HORVU7Hr1G044280	7.47867	6.58829	7.72967	0.395799	0.355159	1.69537	1.20805e-19	-3.58526	down	[S]	Function unknown	Cellular Component: integral component of membrane (GO:0016021);;	--	--	--	--	Protein of unknown function, DUF599	--	S	Function unknown	predicted protein [Hordeum vulgare subsp. vulgare]
HORVU2Hr1G085270	1.99253	3.31114	3.5436	7.17483	4.60387	5.48601	0.00650392	1.05766	up	[R]	General function prediction only	Molecular Function: chitinase activity (GO:0004568);; Biological Process: carbohydrate metabolic process (GO:0005975);; Biological Process: chitin catabolic process (GO:0006032);; Molecular Function: chitin binding (GO:0008061);; Biological Process: cell wall macromolecule catabolic process (GO:0016998);; Biological Process: response to other organism (GO:0051707);;	K01183|3.02419e-108|bdi:100841292|K01183 chitinase [EC:3.2.1.14] | (RefSeq) chitinase 5-like	Amino sugar and nucleotide sugar metabolism (ko00520)	[R]	General function prediction only	Chitinase class I	Chitinase 4 OS=Oryza sativa subsp. japonica OX=39947 GN=Cht4 PE=2 SV=2	G	Carbohydrate transport and metabolism	predicted protein [Hordeum vulgare subsp. vulgare]
HORVU2Hr1G012540	2.4779	3.47399	2.9125	4.94964	6.87491	3.7846	0.00326226	1.00206	up	--	--	Molecular Function: nucleic acid binding (GO:0003676);; Cellular Component: plastid (GO:0009536);; Biological Process: DNA integration (GO:0015074);;	--	--	[R]	General function prediction only	--	--	S	Function unknown	uncharacterized protein LOC109786159 [Aegilops tauschii subsp. tauschii]
Hordeum_vulgare_newGene_9768	2.19502	3.459	3.27702	6.80792	6.83706	6.50738	3.1639e-09	1.42046	up	--	--	Molecular Function: ubiquitin-protein transferase activity (GO:0004842);; Cellular Component: nucleus (GO:0005634);; Cellular Component: mitochondrion (GO:0005739);; Molecular Function: zinc ion binding (GO:0008270);; Biological Process: defense response to fungus, incompatible interaction (GO:0009817);; Biological Process: leaf morphogenesis (GO:0009965);; Biological Process: seed dormancy proce…	K10696|0|bdi:100825148|K10696 E3 ubiquitin-protein ligase BRE1 [EC:2.3.2.27] | (RefSeq) E3 ubiquitin-protein ligase BRE1-like 1	--	[O]	Posttranslational modification, protein turnover, chaperones	Zinc finger, C3HC4 type (RING finger);; Zinc finger, C3HC4 type (RING finger);; Zinc finger, C3HC4 type (RING finger);; Ring finger domain;; zinc-RING finger domain;; Prokaryotic RING finger family 4	E3 ubiquitin-protein ligase BRE1-like 1 OS=Oryza sativa subsp. indica OX=39946 GN=BRE1A PE=3 SV=2	K	Transcription	E3 ubiquitin-protein ligase BRE1-like 1 isoform X2 [Aegilops tauschii subsp. tauschii]
HORVU5Hr1G098280	2.34453	1.19494	2.48435	0.195528	0.595439	0.342492	0.000217871	-2.28263	down	--	--	--	--	--	--	--	Domain of unknown function (DUF4228)	--	S	Function unknown	predicted protein [Hordeum vulgare subsp. vulgare]
HORVU2Hr1G124770	0.821636	1.3999	0.768594	0.364551	0.225156	0.109994	0.000276762	-2.00732	down	--	--	--	--	--	--	--	FBD	--	S	Function unknown	uncharacterized protein LOC109768346 [Aegilops tauschii subsp. tauschii]
HORVU2Hr1G116220	0	0	0	0.745323	1.09484	1.20211	5.02394e-19	Inf	up	--	--	Molecular Function: peroxidase activity (GO:0004601);; Cellular Component: extracellular region (GO:0005576);; Biological Process: response to oxidative stress (GO:0006979);; Cellular Component: plant-type cell wall (GO:0009505);; Biological Process: plant-type cell wall organization (GO:0009664);; Molecular Function: heme binding (GO:0020037);; Biological Process: hydrogen peroxide catabolic pro…	K00430|1.47716e-128|sbi:SORBI_03g011960|K00430 peroxidase [EC:1.11.1.7] | (RefSeq) SORBIDRAFT_03g011960, Sb03g011960; hypothetical protein	Phenylpropanoid biosynthesis (ko00940)	--	--	Peroxidase	Peroxidase 2 OS=Zea mays OX=4577 GN=PER2 PE=2 SV=1	S	Function unknown	unnamed protein product [Triticum aestivum]
Hordeum_vulgare_newGene_13623	11.8624	12.7402	10.9999	0.012757	0.005874	0.006983	2.15422e-101	-9.28327	down	--	--	--	--	--	--	--	--	--	--	--	uncharacterized protein LOC109751663 isoform X1 [Aegilops tauschii subsp. tauschii]
Hordeum_vulgare_newGene_18974	0.250072	0.046401	0.566362	1.09303	0.873737	1.08546	0.000365176	1.91837	up	--	--	--	--	--	--	--	Arabidopsis protein of unknown function;; Arabidopsis protein of unknown function;; Arabidopsis protein of unknown function;; Arabidopsis protein of unknown function	--	S	Function unknown	hypothetical protein TRIUR3_11020 [Triticum urartu]
Hordeum_vulgare_newGene_36903	0.467476	1.00386	1.33688	0	0	0	3.01144e-09	#NAME?	down	--	--	--	--	--	--	--	--	--	S	Function unknown	predicted protein [Hordeum vulgare subsp. vulgare]
Hordeum_vulgare_newGene_1668	19.0632	11.5174	10.9271	0.020855	0	0	1.08212e-11	-9.53006	down	--	--	--	--	--	--	--	--	--	--	--	predicted protein [Hordeum vulgare subsp. vulgare]
HORVU2Hr1G020640	0.813668	1.17656	1.24378	0.302791	0.192893	0.251765	3.61586e-05	-2.20159	down	--	--	--	--	--	--	--	--	--	S	Function unknown	predicted protein [Hordeum vulgare subsp. vulgare]
Hordeum_vulgare_newGene_71218	5.25286	6.57766	8.14669	0.549185	1.00213	0.997916	9.82004e-18	-2.70126	down	--	--	Molecular Function: binding (GO:0005488);; Biological Process: regulation of transcription, DNA-templated (GO:0006355);;	--	--	[J]	Translation, ribosomal structure and biogenesis	--	Eukaryotic initiation factor 4A-III homolog B OS=Oryza sativa subsp. japonica OX=39947 GN=EIF4A3B PE=1 SV=1	S	Function unknown	predicted protein [Hordeum vulgare subsp. vulgare]
HORVU3Hr1G078930	3.34347	2.9812	2.61245	6.48876	6.62183	7.57729	0.00191428	1.34483	up	[K]	Transcription	Molecular Function: RNA polymerase I activity (GO:0001054);; Molecular Function: RNA polymerase II activity (GO:0001055);; Molecular Function: RNA polymerase III activity (GO:0001056);; Molecular Function: DNA binding (GO:0003677);; Cellular Component: DNA-directed RNA polymerase II, core complex (GO:0005665);; Cellular Component: DNA-directed RNA polymerase III complex (GO:0005666);; Cellular Co…	K03013|2.12582e-145|bdi:100844964|K03013 DNA-directed RNA polymerases I, II, and III subunit RPABC1 | (RefSeq) DNA-directed RNA polymerases II and IV subunit 5A	Purine metabolism (ko00230);; Pyrimidine metabolism (ko00240);; RNA polymerase (ko03020)	[K]	Transcription	RNA polymerase Rpb5, C-terminal domain;; RNA polymerase Rpb5, N-terminal domain	DNA-directed RNA polymerases II and IV subunit 5A OS=Arabidopsis thaliana OX=3702 GN=NRPB5A PE=1 SV=1	K	Transcription	predicted protein [Hordeum vulgare subsp. vulgare]
HORVU6Hr1G057170	2.7784	2.8333	3.33434	1.17758	0.768635	1.31636	0.000424375	-1.31459	down	--	--	Cellular Component: plastid (GO:0009536);; Cellular Component: integral component of membrane (GO:0016021);;	--	--	--	--	--	--	S	Function unknown	predicted protein [Hordeum vulgare subsp. vulgare]
HORVU7Hr1G101490	3.30955	2.94039	2.70617	1.14046	1.45123	1.57117	0.00694955	-1.04377	down	--	--	--	--	--	--	--	F-box domain	F-box/LRR-repeat protein At3g26922 OS=Arabidopsis thaliana OX=3702 GN=At3g26922 PE=2 SV=2	S	Function unknown	uncharacterized protein LOC109779672 [Aegilops tauschii subsp. tauschii]
Hordeum_vulgare_newGene_83496	0	0	0.077045	1.90866	1.66959	2.15857	3.60412e-24	6.10311	up	--	--	Molecular Function: protein serine/threonine kinase activity (GO:0004674);; Molecular Function: ATP binding (GO:0005524);; Biological Process: protein phosphorylation (GO:0006468);;	--	--	--	--	--	--	--	--	uncharacterized protein LOC109751585 [Aegilops tauschii subsp. tauschii]
Hordeum_vulgare_newGene_19312	0	0	0	1.82541	1.80648	1.36104	3.53205e-17	Inf	up	--	--	Cellular Component: ESCRT II complex (GO:0000814);; Cellular Component: late endosome membrane (GO:0031902);; Molecular Function: phosphatidylinositol-3-phosphate binding (GO:0032266);; Molecular Function: ubiquitin binding (GO:0043130);; Biological Process: protein transport to vacuole involved in ubiquitin-dependent protein catabolic process via the multivesicular body sorting pathway (GO:00433…	K12190|2.47249e-67|zma:100191871|K12190 ESCRT-II complex subunit VPS36 | (RefSeq) GRMZM2G148586; uncharacterized LOC100191871	Endocytosis (ko04144)	[U]	Intracellular trafficking, secretion, and vesicular transport	EAP30/Vps36 family	Vacuolar protein sorting-associated protein 36 OS=Arabidopsis thaliana OX=3702 GN=VPS36 PE=1 SV=1	U	Intracellular trafficking, secretion, and vesicular transport	unnamed protein product [Triticum aestivum]
HORVU7Hr1G071600	3.67227	2.69383	2.59333	9.58221	10.008	11.1309	8.93938e-10	1.70608	up	[E]	Amino acid transport and metabolism	Molecular Function: transporter activity (GO:0005215);; Biological Process: oligopeptide transport (GO:0006857);; Cellular Component: integral component of membrane (GO:0016021);;	--	--	[E]	Amino acid transport and metabolism	POT family	Protein NRT1/ PTR FAMILY 6.3 OS=Arabidopsis thaliana OX=3702 GN=NPF6.3 PE=1 SV=1	E	Amino acid transport and metabolism	predicted protein [Hordeum vulgare subsp. vulgare]
HORVU0Hr1G027070	1.48303	1.33692	1.47432	0.347017	0.386018	0.314584	0.000244232	-1.90615	down	--	--	--	K03355|2.06743e-07|bdi:100846817|K03355 anaphase-promoting complex subunit 8 | (RefSeq) anaphase-promoting complex subunit 8	Ubiquitin mediated proteolysis (ko04120)	--	--	--	--	S	Function unknown	predicted protein [Hordeum vulgare subsp. vulgare]
Hordeum_vulgare_newGene_65830	0	0	0	0.817219	0.393739	0.494317	2.5767e-16	Inf	up	--	--	Cellular Component: chloroplast (GO:0009507);;	--	--	[R]	General function prediction only	--	Pentatricopeptide repeat-containing protein CRP1, chloroplastic OS=Zea mays OX=4577 GN=CRP1 PE=1 SV=1	S	Function unknown	predicted protein [Hordeum vulgare subsp. vulgare]
HORVU6Hr1G038750	61.6604	63.2955	60.4867	0.021128	0.093299	0.063339	1.12333e-174	-10.8948	down	Cytochrome P450	Energy production and conversion;; Inorganic ion transport and metabolism	Molecular Function: monooxygenase activity (GO:0004497);; Molecular Function: iron ion binding (GO:0005506);; Cellular Component: integral component of membrane (GO:0016021);; Molecular Function: oxidoreductase activity, acting on paired donors, with incorporation or reduction of molecular oxygen (GO:0016705);; Molecular Function: heme binding (GO:0020037);; Biological Process: oxidation-reductio…	--	--	[QI]	Secondary metabolites biosynthesis, transport and catabolism;; Lipid transport and metabolism	Cytochrome P450	Cytochrome P450 72A14 OS=Arabidopsis thaliana OX=3702 GN=CYP72A14 PE=2 SV=1	Q	Secondary metabolites biosynthesis, transport and catabolism	PREDICTED: cytochrome P450 72A15-like [Brachypodium distachyon]
Hordeum_vulgare_newGene_37640	0	0	0	2.71936	2.4095	3.7668	5.29928e-20	Inf	up	--	--	--	--	--	--	--	--	--	S	Function unknown	predicted protein [Hordeum vulgare subsp. vulgare]
[truncated: 2,210 more rows]

## Sheet: Table S4
Table S4 DEGs at 8 DAF
[truncated: 4,031 more rows]

## Sheet: Table S5
Table S5 DEGs at 15 DAF
[truncated: 4,876 more rows]

[truncated: 7 more sheets: Table S6, Table S7, Table S8, Table S9, Table S10, Table S11, Table S12]
